# Supplementary material for: Vulnerability of tropical fish communities across depth in the central Indian Ocean
Source: Conserv Biol. 2025 Jul 3;39(6):e70085. doi: 10.1111/cobi.70085 (PMC12658959; doi:10.1111/cobi.70085)
Supplement: Supplementary file 1 — Supplementary Materials [file COBI-39-e70085-s006.xlsx]

## Sheet: Sheet1
Transect Name	Gear	Dive Number	Location	Site	Depth bin (m)	Depth range (m)	Latitude (DD MM SSS)	Longitude (DD MM SSS)	Transect Length (m)
MAL1_OSUB_D003_VAA_A_VC13_VC14_Fish_490m_T1	OSUB	D003	VAA	A	500	490	03° 29' 04.55'' N	73° 40' 18.95'' E	250
MAL1_OSUB_D003_VAA_A_VC13_VC14_Fish_490m_T2	OSUB	D003	VAA	A	500	491	03° 29' 04.55'' N	73° 40' 18.95'' E	250
MAL1_OSUB_D003_VAA_A_VC13_VC14_Fish_490m_T3	OSUB	D003	VAA	A	500	488-489	03° 29' 04.55'' N	73° 40' 18.95'' E	250
MAL1_OSUB_D035_VAA_A_VC13_VC14_Fish_120m_T2	OSUB	D035	VAA	A	120	121-124	03° 28' 46.6'' N	73° 40' 28.2''E	250
MAL1_OSUB_D035_VAA_A_VC13_VC14_Fish_60m_T3	OSUB	D035	VAA	A	60	53-61	03° 28' 46.6'' N	73° 40' 28.2''E	250
MAL1_OSUB_D035_VAA_A_VC13_VC14_Fish_60m_T4	OSUB	D035	VAA	A	60	53-61	03° 28' 46.6'' N	73° 40' 28.2''E	250
MAL1_OSUB_D035_VAA_A_VC13_VC14_Fish_60m_T5	OSUB	D035	VAA	A	60	57	03° 28' 46.6'' N	73° 40' 28.2''E	250
MAL1_OSUB_D035_VAA_A_VC13_VC14_Fish_T1_120m	OSUB	D035	VAA	A	120	118-120	03° 28' 46.6'' N	73° 40' 28.2''E	250
MAL1_OSUB_D047_LAA_B_VC13_VC14_Fish_120m_T2	OSUB	D047	LAA	B	120	119-120	01° 59 16.8'' N	73° 32' 47.9'' E	250
MAL1_OSUB_D047_LAA_B_VC13_VC14_Fish_120m_T5	OSUB	D047	LAA	B	120	120	01° 59 16.8'' N	73° 32' 47.9'' E	250
MAL1_OSUB_D047_LAA_B_VC13_VC14_Fish_250m_T1	OSUB	D047	LAA	B	250	250	01° 59 16.8'' N	73° 32' 47.9'' E	250
MAL1_OSUB_D047_LAA_B_VC13_VC14_Fish_60m_T3	OSUB	D047	LAA	B	60	60	01° 59 16.8'' N	73° 32' 47.9'' E	250
MAL1_OSUB_D047_LAA_B_VC13_VC14_Fish_60m_T4	OSUB	D047	LAA	B	60	60	01° 59 16.8'' N	73° 32' 47.9'' E	250
MAL1_OSUB_D060_LAA_B_VC13_VC14_Fish_250m_T1	OSUB	D060	LAA	B	250	248-250	01° 58' 19.0'' N	73° 32' 56.3'' E	250
MAL1_OSUB_D060_LAA_B_VC13_VC14_Fish_250m_T4	OSUB	D060	LAA	B	250	249-251	01° 58' 19.0'' N	73° 32' 56.3'' E	250
MAL1_OSUB_D072_LAA_B_VC13_VC14_Fish_490m_T1	OSUB	D072	LAA	B	500	490-491	01° 58' 48.5'' N	73° 32' 58.2'' E	250
MAL1_OSUB_D072_LAA_B_VC13_VC14_Fish_490m_T2	OSUB	D072	LAA	B	500	485-487	01° 58' 57.5'' N	73° 32' 55.8'' E	250
MAL1_OSUB_D072_LAA_B_VC13_VC14_Fish_490m_T3	OSUB	D072	LAA	B	500	488-490	01° 59' 07.2'' N	73° 32' 51.9'' E	250
MAL1_OSUB_D100_HUV_C_VC13_VC14_Fish_500m_T1	OSUB	D100	HUV	C	500	485-487	0° 41' 34.5713'' N	73° 27' 32.016'' E	250
MAL1_OSUB_D100_HUV_C_VC13_VC14_Fish_500m_T2	OSUB	D100	HUV	C	500	489	0° 41' 34.5713'' N	73° 27' 32.016'' E	250
MAL1_OSUB_D100_HUV_C_VC13_VC14_Fish_500m_T3	OSUB	D100	HUV	C	500	485-489	0° 41' 34.5713'' N	73° 27' 32.016'' E	250
MAL1_OSUB_D112_HUV_C_VC13_VC14_Fish_120m_T4	OSUB	D112	HUV	C	120	120-121	0° 42' 10.4'' N	73° 26' 59.89'' E	250
MAL1_OSUB_D112_HUV_C_VC13_VC14_Fish_250m_T1	OSUB	D112	HUV	C	250	248-249	0° 41' 43.08315'' N	73° 26' 58.761'' E	250
MAL1_OSUB_D112_HUV_C_VC13_VC14_Fish_250m_T2	OSUB	D112	HUV	C	250	249-253	0° 41 52.466'' N	73° 26' 59.39'' E	250
MAL1_OSUB_D112_HUV_C_VC13_VC14_Fish_60m_T3	OSUB	D112	HUV	C	60	61	0° 42' 03.39'' N	73° 26' 57.38'' E	250
MAL1_OSUB_D131_HUV_C_VC13_VC14_Fish_120m_T2	OSUB	D131	HUV	C	120	115-121	0° 40' 53.3'' N	73° 26' 56.2'' E	250
MAL1_OSUB_D131_HUV_C_VC13_VC14_Fish_120m_T5	OSUB	D131	HUV	C	120	116-119	0° 41' 17.1'' N	73° 26' 57.7'' E	250
MAL1_OSUB_D131_HUV_C_VC13_VC14_Fish_250m_T1	OSUB	D131	HUV	C	250	249-251	0° 40' 44.2'' N	73° 26' 57.1'' E	250
MAL1_OSUB_D131_HUV_C_VC13_VC14_Fish_60m_T3	OSUB	D131	HUV	C	60	61	0° 41' 03.4'' N	73° 26' 56.6'' E	250
MAL1_OSUB_D131_HUV_C_VC13_VC14_Fish_60m_T4	OSUB	D131	HUV	C	60	61-62	0° 41' 11.8'' N	73° 26' 56.9'' E	250
MAL1_OSUB_D144_ADD_D_VC13_VC14_Fish_120m_T3	OSUB	D144	ADD	D	120	118-121	0° 36' 24.17'' S	73° 06' 40.58'' E	250
MAL1_OSUB_D144_ADD_D_VC13_VC14_Fish_120m_T6	OSUB	D144	ADD	D	120	120	0° 36' 30.04'' S	73° 06' 48.44'' E	250
MAL1_OSUB_D144_ADD_D_VC13_VC14_Fish_250m_T1	OSUB	D144	ADD	D	250	249-250	0° 36' 08.9'' S	73° 06' 32.15'' E	250
MAL1_OSUB_D144_ADD_D_VC13_VC14_Fish_250m_T2	OSUB	D144	ADD	D	250	248-249	0° 36' 14.77'' S	73° 06 38.47 E	250
MAL1_OSUB_D144_ADD_D_VC13_VC14_Fish_250m_T7	OSUB	D144	ADD	D	250	248-250	0° 36' 30.41'' S	73° 06 59.35 E	250
MAL1_OSUB_D144_ADD_D_VC13_VC14_Fish_60m_T4	OSUB	D144	ADD	D	60	60	0° 36' 19.29'' S	73° 06 34.32 E	250
MAL1_OSUB_D144_ADD_D_VC13_VC14_Fish_60m_T5	OSUB	D144	ADD	D	60	59-60	0° 36' 25.355'' S	73° 06 40.56 E	250
MAL1_OSUB_D156_ADD_D_VC13_VC14_Fish_500m_T1	OSUB	D156	ADD	D	500	490	0° 36' 15.8'' S	73° 07' 24.6'' E	250
MAL1_OSUB_D156_ADD_D_VC13_VC14_Fish_500m_T2	OSUB	D156	ADD	D	500	490	0° 36' 16.6'' S	73° 07' 33.2'' E	250
MAL1_OSUB_D156_ADD_D_VC13_VC14_Fish_500m_T3	OSUB	D156	ADD	D	500	490	0° 36' 17.3'' S	73° 07' 43.3'' E	250
MAL1_OSUB_D173_ADD_D_VC13_VC14_Fish_120m_T1	OSUB	D173	ADD	D	120	120	0° 36' 38.3'' S	73° 07' 29.2'' E	250
MAL1_OSUB_D173_ADD_D_VC13_VC14_Fish_60m_T2	OSUB	D173	ADD	D	60	60	0° 36' 37.7'' S	73° 07' 20'' E	250
MAL1_OSUB_D230_HUV_C_VC13_VC14_Fish_120m_T2	OSUB	D230	HUV	C	120	120	0° 39' 35.9'' N	73° 26' 40.4'' E	250
MAL1_OSUB_D230_HUV_C_VC13_VC14_Fish_500m_T1	OSUB	D230	HUV	C	500	489	0° 39' 53.7'' N	73° 27' 12.3'' E	250
MAL1_OSUB_D238_LAA_B_VC13_VC14_Fish_120m_T1	OSUB	D238	LAA	B	120	120-124	1˚ 59' 08.3'' N	73˚ 32' 45.1'' E	250
MAL1_OSUB_D238_LAA_B_VC13_VC14_Fish_60m_T2	OSUB	D238	LAA	B	60	57-61	1˚ 59' 08.3'' N	73˚ 32' 45.1'' E	250
MAL1_OSUB_D260_VAA_A_VC13_VC14_Fish_490m_T1	OSUB	D260	VAA	A	500	489	3˚ 29' 10.5'' N	73˚ 40' 31.8'' E	250
MAL1_OSUB_D260_VAA_A_VC13_VC14_Fish_490m_T2	OSUB	D260	VAA	A	500	489	3˚ 29' 17.9'' N	73˚ 40' 38.8'' E	250
MAL1_OSUB_D270_VAA_A_VC13_VC14_Fish_120m_T3	OSUB	D270	VAA	A	120	118-120	3˚ 27' 08.0'' N	73˚ 34' 58.5'' E	250
MAL1_OSUB_D270_VAA_A_VC13_VC14_Fish_250m_T1	OSUB	D270	VAA	A	250	248	3˚ 27' 08.2'' N	73˚ 35' 15.2'' E	250
MAL1_OSUB_D270_VAA_A_VC13_VC14_Fish_250m_T2	OSUB	D270	VAA	A	250	247-251	3˚ 27' 09.6'' N	73˚ 35' 06.7'' E	250
MAL1_OSUB_D288_MAL_G_VC13_VC14_Fish_500m_T1	OSUB	D288	MAL	G	500	489-490	4˚ 36' 17.3'' N	73˚ 35' 39.7'' E	250
MAL1_OSUB_D288_MAL_G_VC13_VC14_Fish_500m_T2	OSUB	D288	MAL	G	500	489	4˚ 36' 09.2'' N	73˚ 35' 45.6'' E	250
MAL1_OSUB_D288_MAL_G_VC13_VC14_Fish_500m_T3	OSUB	D288	MAL	G	500	489	4˚ 36' 01.6'' N	73˚ 35' 50.3'' E	250
MAL1_OSUB_D300_MAL_G_VC13_VC14_Fish_120m_T2	OSUB	D300	MAL	G	120	115-120	4˚ 36' 00.0'' N	73˚ 35' 23.6'' E	250
MAL1_OSUB_D300_MAL_G_VC13_VC14_Fish_120m_T3	OSUB	D300	MAL	G	120	120	4˚ 35' 51.3'' N	73˚ 35' 28.3'' E	250
MAL1_OSUB_D300_MAL_G_VC13_VC14_Fish_250m _T1	OSUB	D300	MAL	G	250	250-253	4˚ 36' 13.7'' N	73˚ 35' 21.5'' E	250
MAL1_OSUB_D326_MAL_G_VC13_VC14_Fish_120m_T3	OSUB	D326	MAL	G	120	115-124			250
MAL1_OSUB_D326_MAL_G_VC13_VC14_Fish_250m_T1	OSUB	D326	MAL	G	250	249			250
MAL1_OSUB_D326_MAL_G_VC13_VC14_Fish_250m_T2	OSUB	D326	MAL	G	250	247-251			250
MAL1_OSUB_D326_MAL_G_VC13_VC14_Fish_60m_T4	OSUB	D326	MAL	G	60	61			250
MAL1_OSUB_D326_MAL_G_VC13_VC14_Fish_60m_T5	OSUB	D326	MAL	G	60	52-55			250
MAL1_OSUB_D326_MAL_G_VC13_VC14_Fish_60m_T6	OSUB	D326	MAL	G	60	53-55			250
MAL1_OSUB_D338_VAA_A_VC13_VC14_Benthos_250m_T1	OSUB	D338	VAA	A	250	250-251			250
MAL1_ROV_D073_LAA_B_VC21_VC22_Fish_30m_T1	ROV	D073	LAA	B	30	30	01° 57' 48.2'' N	073° 32' 45.3'' E	250
MAL1_ROV_D073_LAA_B_VC21_VC22_Fish_30m_T2	ROV	D073	LAA	B	30	30	01° 58' 03.7'' N	073° 32' 44.9'' E	250
MAL1_ROV_D073_LAA_B_VC21_VC22_Fish_30m_T3	ROV	D073	LAA	B	30	30	01° 58' 18.7'' N	073° 32' 43.9'' E	250
MAL1_ROV_D080_LAA_B_VC21_VC22_Fish_10m_T1	ROV	D080	LAA	B	10	10	01° 57' 153.9'' N	073° 32' 44.5'' E	250
MAL1_ROV_D080_LAA_B_VC21_VC22_Fish_10m_T2	ROV	D080	LAA	B	10	10	01° 58' 01.00'' N	073° 32' 44.7'' E	250
MAL1_ROV_D080_LAA_B_VC23_VC24_Fish_10m_T3	ROV	D080	LAA	B	10	8-10	01° 58' 09.3'' N	073° 32' 44.7'' E	250
MAL1_ROV_D094_HUV_C_VC21_VC22_Fish_10m_T1	ROV	D094	HUV	C	10	10	00° 39' 23.8'' N	073° 26' 39.2'' E	250
MAL1_ROV_D094_HUV_C_VC21_VC22_Fish_10m_T2	ROV	D094	HUV	C	10	10	00° 39' 31.5'' N	073° 26' 38.8'' E	250
MAL1_ROV_D094_HUV_C_VC21_VC22_Fish_10m_T3	ROV	D094	HUV	C	10	10	00° 39' 40.3'' N	073° 26' 37.6'' E	250
MAL1_ROV_D095_HUV_C_VC21_VC22_Fish_30m_T1	ROV	D095	HUV	C	30	30	00° 49' 58.8'' N	073° 33' 50.5'' E	250
MAL1_ROV_D095_HUV_C_VC21_VC22_Fish_30m_T2	ROV	D095	HUV	C	30	30	00° 39' 33.2'' N	073° 26' 38.5'' E	250
MAL1_ROV_D095_HUV_C_VC21_VC22_Fish_30m_T3	ROV	D095	HUV	C	30	30	00° 39' 35.68'' N	073° 26' 37.86'' E	250
MAL1_ROV_D140_ADD_D_VC21_VC22_30m_T3	ROV	D140	ADD	D	30	26-30	00˚ 36' 38.7'' S	73˚ 07' 39.8'' E	250
MAL1_ROV_D140_ADD_D_VC21_VC22_Fish_30m_T1	ROV	D140	ADD	D	30	30	00˚ 36' 40.3'' S	73˚ 07' 37.7'' E	250
MAL1_ROV_D140_ADD_D_VC21_VC22_Fish_30m_T2	ROV	D140	ADD	D	30	26-30	00˚ 36' 39.9'' S	73˚ 07' 29.9'' E	250
MAL1_ROV_D145_ADD_D_VC21_VC22_10m_T1	ROV	D145	ADD	D	10	10	00˚ 36' 40.5'' S	73˚ 07' 39.4'' E	250
MAL1_ROV_D145_ADD_D_VC21_VC22_10m_T2	ROV	D145	ADD	D	10	10	00˚ 36' 10.3'' S	73˚ 06' 33.6'' E	250
MAL1_ROV_D145_ADD_D_VC21_VC22_10m_T3	ROV	D145	ADD	D	10	10	00˚ 36' 39.2'' N	73˚ 07' 26.8'' E	250
MAL1_ROV_D268_VAA_A_VC21_VC22_Fish_10m_T4	ROV	D268	VAA	A	10	10	03˚ 26' 49.1'' N	73˚ 35' 56.2'' E	250
MAL1_ROV_D268_VAA_A_VC21_VC22_Fish_10m_T5	ROV	D268	VAA	A	10	10	03˚ 26' 49.9'' N	73˚ 35' 48.2'' E	250
MAL1_ROV_D268_VAA_A_VC21_VC22_Fish_10m_T6	ROV	D268	VAA	A	10	10	03˚ 26' 50.8'' N	73˚ 35' 40.0'' E	250
MAL1_ROV_D268_VAA_A_VC21_VC22_Fish_30m_T1	ROV	D268	VAA	A	30	30	3˚ 26' 52.6'' N	73˚ 35' 37.9'' E	140
MAL1_ROV_D268_VAA_A_VC21_VC22_Fish_30m_T2	ROV	D268	VAA	A	30	30	3˚ 26' 56.5'' N	73˚ 35' 30.5'' E	140
MAL1_ROV_D268_VAA_A_VC21_VC22_Fish_30m_T3	ROV	D268	VAA	A	30	30	3˚ 27' 01.6'' N	73˚ 35' 24.0'' E	140
MAL1_ROV_D287_MAL_G_VC21_VC22_Fish_10m_T4	ROV	D287	MAL	G	10	10	04˚ 36' 03.2'' N	73˚ 35' 14.8'' E	250
MAL1_ROV_D287_MAL_G_VC21_VC22_Fish_10m_T5	ROV	D287	MAL	G	10	10	04˚ 36' 10.1'' N	73˚ 35' 10.2'' E	250
MAL1_ROV_D287_MAL_G_VC21_VC22_Fish_10m_T6	ROV	D287	MAL	G	10	10	04˚ 36' 17.0'' N	73˚ 35' 05.8'' E	250
MAL1_ROV_D287_MAL_G_VC21_VC22_Fish_30m_T1	ROV	D287	MAL	G	30	30	04˚ 35' 54.2'' N	73˚ 35' 22.0'' E	250
MAL1_ROV_D287_MAL_G_VC21_VC22_Fish_30m_T2	ROV	D287	MAL	G	30	30	04˚ 36' 00.6'' N	73˚ 35' 17.0'' E	250
MAL1_ROV_D287_MAL_G_VC21_VC22_Fish_30m_T3	ROV	D287	MAL	G	30	30	04˚ 36' 07.5'' N	73˚ 35' 12.5'' E	250
MAL1_SNOR_D114_HUV_C_VC23_VC24_Fish_2m_T1	SNOR	D114	HUV	C	2	2-5	00˚ 42' 56.4'' N	73˚ 26' 33.2'' E	250
MAL1_SNOR_D114_HUV_C_VC23_VC24_Fish_2m_T2	SNOR	D114	HUV	C	2	2-5	00 42 56 3616 N	073 26 33.165 E	250
MAL1_SNOR_D114_HUV_C_VC23_VC24_Fish_2m_T3	SNOR	D114	HUV	C	2	2-5	00 42 56 3616 N	073 26 33.165 E	250
MAL1_SNOR_D136a_ADD_D_VC19_VC20_Fish_2m_T1	SNOR	D136a	ADD	D	2	2-5	00˚ 36' 14.1'' S	73˚ 06' 49.4'' E	250
MAL1_SNOR_D136a_ADD_D_VC19_VC20_Fish_2m_T2	SNOR	D136a	ADD	D	2	2-5	00˚ 36' 11.8'' S	73˚ 06' 53.9'' E	250
MAL1_SNOR_D240_LAA_B_VC23_VC24_Fish_2m_T1	SNOR	D240	LAA	B	2	2-5	01˚ 59' 42.3'' N	73˚ 32' 30'' E	250
MAL1_SNOR_D240_LAA_B_VC23_VC24_Fish_2m_T2	SNOR	D240	LAA	B	2	2-5	01˚ 59' 42.3'' N	73˚ 32' 30'' E	250
MAL1_SNOR_D336_VAA_A_VC21_VC22_Fish_2m_T1	SNOR	D336	VAA	A	2	2-5	03˚ 26' 51.1'' N	73˚ 35' 51.1 E	250
MAL1_SNOR_D336_VAA_A_VC21_VC22_Fish_2m_T2	SNOR	D336	VAA	A	2	2-5	03˚ 26' 51.1'' N	73˚ 35' 51.1 E	250
MAL1_SNOR_D336_VAA_A_VC21_VC22_Fish_2m_T3	SNOR	D336	VAA	A	2	2-5	03˚ 26' 51.1'' N	73˚ 35' 51.1 E	250
