# Supplementary material for: Vulnerability of tropical fish communities across depth in the central Indian Ocean
Source: Conserv Biol. 2025 Jul 3;39(6):e70085. doi: 10.1111/cobi.70085 (PMC12658959; doi:10.1111/cobi.70085)
Supplement: Supplementary file 2 — Supplementary Materials [file COBI-39-e70085-s003.xlsx]

## Sheet: Worksheet Inventory
Abundace, biomass, and a and b values for each fish species in this study.
This .xslx file contain the following worksheets:
		Abundance
		Abundance data (individuals per 100m2) per transect survey for the 309 fish species identified in this study.
		Biomass
		Biomass data (g per 100m2) per transect survey for the 309 fish species identified in this study. Note that the options "Community Composition" and "Traits" in column "Types of Analyses Used" indicate potential use of biomass for these types of analyses, but note they were not used in this study - abundance was used instead.
		a and b values
		a and b values Fishbase to convert lengths to biomass using the formula W = a x Lb

## Sheet: Abundance
Species Name	Types of Analyses Used	MAL1_OSUB_D003_VAA_A_VC13_VC14_Fish_490m_T1	MAL1_OSUB_D003_VAA_A_VC13_VC14_Fish_490m_T2	MAL1_OSUB_D003_VAA_A_VC13_VC14_Fish_490m_T3	MAL1_OSUB_D035_VAA_A_VC13_VC14_Fish_120m_T2	MAL1_OSUB_D035_VAA_A_VC13_VC14_Fish_60m_T3	MAL1_OSUB_D035_VAA_A_VC13_VC14_Fish_60m_T4	MAL1_OSUB_D035_VAA_A_VC13_VC14_Fish_60m_T5	MAL1_OSUB_D035_VAA_A_VC13_VC14_Fish_T1_120m	MAL1_OSUB_D047_LAA_B_VC13_VC14_Fish_120m_T2	MAL1_OSUB_D047_LAA_B_VC13_VC14_Fish_120m_T5	MAL1_OSUB_D047_LAA_B_VC13_VC14_Fish_250m_T1	MAL1_OSUB_D047_LAA_B_VC13_VC14_Fish_60m_T3	MAL1_OSUB_D047_LAA_B_VC13_VC14_Fish_60m_T4	MAL1_OSUB_D060_LAA_B_VC13_VC14_Fish_250m_T1	MAL1_OSUB_D060_LAA_B_VC13_VC14_Fish_250m_T4	MAL1_OSUB_D072_LAA_B_VC13_VC14_Fish_490m_T1	MAL1_OSUB_D072_LAA_B_VC13_VC14_Fish_490m_T2	MAL1_OSUB_D072_LAA_B_VC13_VC14_Fish_490m_T3	MAL1_OSUB_D100_HUV_C_VC13_VC14_Fish_500m_T1	MAL1_OSUB_D100_HUV_C_VC13_VC14_Fish_500m_T2	MAL1_OSUB_D100_HUV_C_VC13_VC14_Fish_500m_T3	MAL1_OSUB_D112_HUV_C_VC13_VC14_Fish_120m_T4	MAL1_OSUB_D112_HUV_C_VC13_VC14_Fish_250m_T1	MAL1_OSUB_D112_HUV_C_VC13_VC14_Fish_250m_T2	MAL1_OSUB_D112_HUV_C_VC13_VC14_Fish_60m_T3	MAL1_OSUB_D131_HUV_C_VC13_VC14_Fish_120m_T2	MAL1_OSUB_D131_HUV_C_VC13_VC14_Fish_120m_T5	MAL1_OSUB_D131_HUV_C_VC13_VC14_Fish_250m_T1	MAL1_OSUB_D131_HUV_C_VC13_VC14_Fish_60m_T3	MAL1_OSUB_D131_HUV_C_VC13_VC14_Fish_60m_T4	MAL1_OSUB_D144_x001F__ADD_D_VC13_VC14_Fish_120m_T3	MAL1_OSUB_D144_ADD_D_VC13_VC14_Fish_120m_T6	MAL1_OSUB_D144_ADD_D_VC13_VC14_Fish_250m_T1	MAL1_OSUB_D144_ADD_D_VC13_VC14_Fish_250m_T2	MAL1_OSUB_D144_ADD_D_VC13_VC14_Fish_250m_T7	MAL1_OSUB_D144_ADD_D_VC13_VC14_Fish_60m_T4	MAL1_OSUB_D144_ADD_D_VC13_VC14_Fish_60m_T5	MAL1_OSUB_D156_ADD_D_VC13_VC14_Fish_500m_T1	MAL1_OSUB_D156_ADD_D_VC13_VC14_Fish_500m_T2	MAL1_OSUB_D156_ADD_D_VC13_VC14_Fish_500m_T3	MAL1_OSUB_D173_ADD_D_VC13_VC14_Fish_120m_T1	MAL1_OSUB_D173_ADD_D_VC13_VC14_Fish_60m_T2	MAL1_OSUB_D230_HUV_C_VC13_VC14_Fish_120m_T2	MAL1_OSUB_D230_HUV_C_VC13_VC14_Fish_500m_T1	MAL1_OSUB_D238_LAA_B_VC13_VC14_Fish_120m_T1	MAL1_OSUB_D238_LAA_B_VC13_VC14_Fish_60m_T2	MAL1_OSUB_D260_VAA_A_VC13_VC14_Fish_490m_T1	MAL1_OSUB_D260_VAA_A_VC13_VC14_Fish_490m_T2
Abudefduf vaigiensis	Abundance; Biomass; Species Richness; Community Composition; Traits	0	0	0	0	0	0	0	0	0	0	0	0	0	0	0	0	0	0	0	0	0	0	0	0	0	0	0	0	0	0	0	0	0	0	0	0	0	0	0	0	0	0	0	0	0	0	0	0
Acanthuridae	Abundance; Biomass	0	0	0	0	0	0	0	0	0	0	0	0	0	0	0	0	0	0	0	0	0	0	0	0	0	0	0	0	0	0	0	0	0	0	0	0	0	0	0	0	0	0	0	0	0	0	0	0
Acanthurus	Abundance; Biomass	0	0	0	0	0	0	0	0	0	0	0	0	0	0	0	0	0	0	0	0	0	0	0	0	0	0	0	0	0	0	0	0	0	0	0	0	0	0	0	0	0	0	0	0	0	0	0	0
Acanthurus dussumieri	Abundance; Biomass; Species Richness; Community Composition; Traits	0	0	0	0	0	0	0	0	0	0	0	0	0.08	0	0	0	0	0	0	0	0	0	0	0	0	0	0	0	0	0	0	0	0	0	0	0	0	0	0	0	0	0	0	0	0	0	0	0
Acanthurus leucosternon	Abundance; Biomass; Species Richness; Community Composition; Traits	0	0	0	0	0	0	0	0	0	0	0	0	0	0	0	0	0	0	0	0	0	0	0	0	0	0	0	0	0	0	0	0	0	0	0	0	0	0	0	0	0	0	0	0	0	0	0	0
Acanthurus lineatus	Abundance; Biomass; Species Richness; Community Composition; Traits	0	0	0	0	0	0	0	0	0	0	0	0	0	0	0	0	0	0	0	0	0	0	0	0	0	0	0	0	0	0	0	0	0	0	0	0	0	0	0	0	0	0	0	0	0	0	0	0
Acanthurus nigricauda	Abundance; Biomass; Species Richness; Community Composition; Traits	0	0	0	0	0	0	0	0	0	0	0	0	0	0	0	0	0	0	0	0	0	0	0	0	0	0	0	0	0	0	0	0	0	0	0	0	0	0	0	0	0	0	0	0	0	0	0	0
Acanthurus tennentii	Abundance; Biomass; Species Richness; Community Composition; Traits	0	0	0	0	0	0	0	0	0	0	0	0	0	0	0	0	0	0	0	0	0	0	0	0	0	0	0	0	0	0	0	0	0	0	0	0	0	0	0	0	0	0	0	0	0	0	0	0
Acanthurus thompsoni	Abundance; Biomass; Species Richness; Community Composition; Traits	0	0	0	0	0	0.08	0.48	0	0	0	0	0.16	0.8	0	0	0	0	0	0	0	0	0	0	0	0	0	0	0	1.12	2.32	0	0	0	0	0	0	0.08	0	0	0	0	0	0	0	0	0.08	0	0
Acanthurus triostegus	Abundance; Biomass; Species Richness; Community Composition; Traits	0	0	0	0	0	0	0	0	0	0	0	0	0	0	0	0	0	0	0	0	0	0	0	0	0	0	0	0	0	0	0	0	0	0	0	0	0	0	0	0	0	0	0	0	0	0	0	0
Aethaloperca rogaa	Abundance; Biomass; Species Richness; Community Composition; Traits	0	0	0	0	0	0	0	0	0	0	0	0.08	0.08	0	0	0	0	0	0	0	0	0	0	0	0	0	0	0	0	0	0	0	0	0	0	0	0	0	0	0	0	0	0	0	0	0.24	0	0
Aetobatus ocellatus	Abundance; Biomass; Species Richness; Community Composition; Traits	0	0	0	0	0	0	0	0	0	0	0	0	0	0	0	0	0	0	0	0	0	0	0	0	0	0	0	0	0	0	0	0	0	0	0	0	0	0	0	0	0	0	0	0	0	0	0	0
Aluterus monoceros	Abundance; Biomass; Species Richness; Community Composition; Traits	0	0	0	0	0	0	0	0	0	0	0	0	0	0	0	0	0	0	0	0	0	0	0	0	0.08	0	0	0	0	0	0	0	0	0	0	0	0	0	0	0	0	0	0	0	0	0	0	0
Amblyeleotris aurora	Abundance; Biomass; Species Richness; Community Composition; Traits	0	0	0	0	0	0	0	0	0	0	0	0	0	0	0	0	0	0	0	0	0	0	0	0	0	0	0	0	0	0	0	0	0	0	0	0	0	0	0	0	0	0	0	0	0	0	0	0
Amblyglyphidodon cf. aureus	Abundance; Biomass; Species Richness; Community Composition; Traits	0	0	0	0	0	0	0	0	0	0	0	0	0	0	0	0	0	0	0	0	0	0	0	0	0	0	0	0	0	0	0	0	0	0	0	0	0	0	0	0	0	0	0	0	0	0	0	0
Amblyglyphidodon indicus	Abundance; Biomass; Species Richness; Community Composition; Traits	0	0	0	0	0	0	0	0	0	0	0	0	0	0	0	0	0	0	0	0	0	0	0	0	0	0	0	0	0	0	0	0	0	0	0	0	0	0	0	0	0	0	0	0	0	0	0	0
Amphiprion clarkii	Abundance; Biomass; Species Richness; Community Composition; Traits	0	0	0	0	0	0	0	0	0	0	0	0	0	0	0	0	0	0	0	0	0	0	0	0	0	0	0	0	0	0	0	0	0	0	0	0	0	0	0	0	0	0	0	0	0	0	0	0
Amphiprion nigripes	Abundance; Biomass; Species Richness; Community Composition; Traits	0	0	0	0	0	0	0	0	0	0	0	0	0	0	0	0	0	0	0	0	0	0	0	0	0	0	0	0	0	0	0	0	0	0	0	0	0	0	0	0	0	0	0	0	0	0	0	0
Anampses meleagrides	Abundance; Biomass; Species Richness; Community Composition; Traits	0	0	0	0	0	0	0	0	0	0	0	0	0	0	0	0	0	0	0	0	0	0	0	0	0	0	0	0	0	0	0	0	0	0	0	0	0	0	0	0	0	0	0	0	0	0	0	0
Anampses twistii	Abundance; Biomass; Species Richness; Community Composition; Traits	0	0	0	0	0	0	0	0	0	0	0	0	0	0	0	0	0	0	0	0	0	0	0	0	0	0	0	0	0	0	0	0	0	0	0	0	0	0	0	0	0	0	0	0	0	0	0	0
Anguilliformes	Abundance; Biomass	0.32	0.16	0	0	0	0	0	0	0	0	0	0	0	0	0	0	0	0	0.16	1.76	0.16	0	0	0.08	0	0	0	0	0	0	0	0	0.08	0	0	0	0	0.08	0.32	0.48	0	0	0	0.16	0	0	0.32	0.4
Antigonia sp.	Abundance; Biomass; Species Richness; Community Composition; Traits	0	0	0	0	0	0	0	0	0	0	0	0	0	0.24	0.08	0	0	0	0	0	0	0	0.08	0	0	0	0	0	0	0	0	0	0.08	0	0.08	0	0	0.08	0	0	0	0	0	0	0	0	0	0
Anyperodon leucogrammicus	Abundance; Biomass; Species Richness; Community Composition; Traits	0	0	0	0	0	0	0	0	0	0	0	0	0	0	0	0	0	0	0	0	0	0	0	0	0	0	0	0	0	0	0	0	0	0	0	0	0	0	0	0	0	0	0	0	0	0	0	0
Aphareus furca	Abundance; Biomass; Species Richness; Community Composition; Traits	0	0	0	0	0	0	0	0	0	0	0	0	0	0	0	0	0	0	0	0	0	0	0	0	0	0	0	0	0	0	0	0	0	0	0	0	0	0	0	0	0	0	0	0	0	0	0	0
Apogonidae sp. 1	Abundance; Biomass; Species Richness; Community Composition; Traits	0	0	0	0	0	0	0	0	0	0	0	0	0	0	0	0	0	0	0	0	0	0	0	0	0	0	0	0	0	0	0	0	0	0	0	0	0	0	0	0	0	0	0	0	0	0	0	0
Apolemichthys trimaculatus	Abundance; Biomass; Species Richness; Community Composition; Traits	0	0	0	0	0	0	0	0	0	0	0	0.08	0.16	0	0	0	0	0	0	0	0	0	0	0	0.16	0	0	0	0.24	0.48	0	0	0	0	0	0	0	0	0	0	0	0	0	0	0	0.24	0	0
Apolemichthys xanthurus	Abundance; Biomass; Species Richness; Community Composition; Traits	0	0	0	0	0	0	0	0	0	0	0	0	0	0	0	0	0	0	0	0	0	0	0	0	0	0	0	0	0	0	0	0	0	0	0	0	0	0	0	0	0	0	0	0	0	0	0	0
Arothron nigropunctatus	Abundance; Biomass; Species Richness; Community Composition; Traits	0	0	0	0	0	0	0	0	0	0	0	0	0	0	0	0	0	0	0	0	0	0	0	0	0	0	0	0	0	0	0	0	0	0	0	0	0	0	0	0	0	0	0	0	0	0	0	0
Atherinomorus lacunosus	Abundance; Biomass; Species Richness; Community Composition; Traits	0	0	0	0	0	0	0	0	0	0	0	0	0	0	0	0	0	0	0	0	0	0	0	0	0	0	0	0	0	0	0	0	0	0	0	0	0	0	0	0	0	0	0	0	0	0	0	0
Aulacocephalus temminckii	Abundance; Biomass; Species Richness; Community Composition; Traits	0	0	0	0	0	0	0	0	0.08	0.08	0	0	0	0	0	0	0	0	0	0	0	0	0	0	0	0.08	0	0	0	0	0.08	0	0	0	0	0	0	0	0	0	0	0	0.08	0	0.08	0	0	0
Balistapus	Abundance; Biomass	0	0	0	0	0	0	0	0	0	0	0	0	0	0	0	0	0	0	0	0	0	0	0	0	0	0	0	0	0	0	0	0	0	0	0	0	0.08	0	0	0	0	0	0	0	0	0	0	0
Balistapus undulatus	Abundance; Biomass; Species Richness; Community Composition; Traits	0	0	0	0	0	0	0	0	0	0	0	0	0	0	0	0	0	0	0	0	0	0	0	0	0.4	0	0	0	0.08	0.08	0	0	0	0	0	0.08	0.08	0	0	0	0	0	0	0	0	0.08	0	0
Balistidae	Abundance; Biomass	0	0	0	0	0	0	0	0	0	0	0	0	0	0	0	0	0	0	0	0	0	0	0	0	0	0	0	0	0.16	0	0	0	0	0	0	0	0	0	0	0	0	0	0	0	0	0	0	0
Balistoides conspicillum	Abundance; Biomass; Species Richness; Community Composition; Traits	0	0	0	0	0	0	0	0	0	0	0	0	0	0	0	0	0	0	0	0	0	0	0	0	0.08	0	0	0	0	0.08	0	0	0	0	0	0	0	0	0	0	0	0	0	0	0	0	0	0
Balistoides viridescens	Abundance; Biomass; Species Richness; Community Composition; Traits	0	0	0	0	0	0	0	0	0	0	0	0	0	0	0	0	0	0	0	0	0	0	0	0	0.08	0	0	0	0	0	0	0	0	0	0	0	0	0	0	0	0	0	0	0	0	0	0	0
Beryx spp.	Abundance; Biomass; Species Richness; Community Composition; Traits	0.24	0.16	0	0	0	0	0	0	0	0	0	0	0	0	0	0	0	0	0.4	0.56	0.48	0	0	0	0	0	0	0	0	0	0	0	0	0	0	0	0	0	0.32	0.08	0	0	0	0	0	0	0	0.08
Blenniidae	Abundance; Biomass	0	0	0	0	0	0	0	0	0	0	0	0	0.32	0	0	0	0	0	0	0	0	0	0	0	0	0	0	0	0	0	0	0	0	0	0	0	0	0	0	0	0.08	0	0	0	0	0	0	0
Bodianus anthioides	Abundance; Biomass; Species Richness; Community Composition; Traits	0	0	0	0	0	0	0	0	0	0	0	0	0	0	0	0	0	0	0	0	0	0	0	0	0	0	0	0	0.16	0.16	0	0	0	0	0	0	0	0	0	0	0	0	0	0	0	0	0	0
Bodianus axillaris	Abundance; Biomass; Species Richness; Community Composition; Traits	0	0	0	0	0	0	0	0	0	0	0	0	0	0	0	0	0	0	0	0	0	0	0	0	0	0	0	0	0	0	0	0	0	0	0	0	0	0	0	0	0	0	0	0	0	0	0	0
Bodianus diana	Abundance; Biomass; Species Richness; Community Composition; Traits	0	0	0	0	0	0	0	0	0	0	0	0	0	0	0	0	0	0	0	0	0	0	0	0	0	0	0	0	0	0.16	0	0	0	0	0	0.08	0	0	0	0	0	0	0	0	0	0	0	0
Bodianus trilineatus	Abundance; Biomass; Species Richness; Community Composition; Traits	0	0	0	0	0	0	0	0	0	0	0	0	0	0	0	0	0	0	0	0	0	0.08	0	0	0	0	0	0	0	0	0	0.08	0	0	0	0	0	0	0	0	0	0	0	0	0.08	0	0	0
Bothidae sp.	Abundance; Biomass; Species Richness; Community Composition; Traits	0	0	0	0	0	0	0	0	0	0	0	0	0	0	0	0	0	0	0	0	0	0	0	0	0	0	0	0	0	0	0	0	0	0	0	0	0	0	0	0	0	0	0	0	0	0	0	0
Bothidae sp. 2	Abundance; Biomass; Species Richness; Community Composition; Traits	0	0	0	0	0	0	0	0	0	0	0	0	0	0	0	0	0	0	0	0	0	0	0	0	0	0	0	0	0	0	0	0	0	0	0	0	0	0	0	0	0	0	0	0	0	0	0	0
Brotula multibarbata	Abundance; Biomass; Species Richness; Community Composition; Traits	0	0	0	0	0	0	0	0	0	0	0	0	0	0	0	0	0	0	0	0	0	0	0	0	0	0	0	0	0	0	0	0	0	0	0	0	0	0	0	0	0	0	0	0	0	0	0.08	0
Caesio lunaris	Abundance; Biomass; Species Richness; Community Composition; Traits	0	0	0	0	0	0	0	0	0	0	0	0	0	0	0	0	0	0	0	0	0	0	0	0	0	0	0	0	0	0	0	0	0	0	0	0	0	0	0	0	0	0	0	0	0	0	0	0
Caesio teres	Abundance; Biomass; Species Richness; Community Composition; Traits	0	0	0	0	0	0	0	0	0	0	0	0	0	0	0	0	0	0	0	0	0	0	0	0	0	0	0	0	0	0	0	0	0	0	0	0	0	0	0	0	0	0	0	0	0	0	0	0
Caesio xanthonota	Abundance; Biomass; Species Richness; Community Composition; Traits	0	0	0	0	0	0	0	0	0	0	0	0	0	0	0	0	0	0	0	0	0	0	0	0	0	0	0	0	0	0	0	0	0	0	0	0	0	0	0	0	0	0	0	0	0	0	0	0
Caesionidae	Abundance; Biomass	0	0	0	0	0	0	0	0	0	0	0	0.08	0	0	0	0	0	0	0	0	0	0	0	0	0	0	0	0	0	0.32	0	0	0	0	0	0	0	0	0	0	0	0	0	0	0	0	0	0
Calotomus carolinus	Abundance; Biomass; Species Richness; Community Composition; Traits	0	0	0	0	0	0	0	0	0	0	0	0	0	0	0	0	0	0	0	0	0	0	0	0	0	0	0	0	0	0	0	0	0	0	0	0	0	0	0	0	0	0	0	0	0	0	0	0
Cantherhines dumerilii	Abundance; Biomass; Species Richness; Community Composition; Traits	0	0	0	0	0	0	0	0	0	0	0	0	0	0	0	0	0	0	0	0	0	0	0	0	0	0	0	0	0	0	0	0	0	0	0	0	0	0	0	0	0	0	0	0	0	0	0	0
Canthigaster valentini	Abundance; Biomass; Species Richness; Community Composition; Traits	0	0	0	0	0	0	0	0	0	0	0	0	0	0	0	0	0	0	0	0	0	0	0	0	0	0	0	0	0	0	0	0	0	0	0	0	0	0	0	0	0	0	0	0	0	0	0	0
Carangidae	Abundance; Biomass	0	0	0	0	0	0	0	0	0	0	0	0	0	0	0	0	0	0	0	0	0	0	0	0	0	0.08	0	0	0	0	0	0	0	0	0	0	0	0	0	0	0	0	0	0	0	0	0	0
Caranx lugubris	Abundance; Biomass; Species Richness; Community Composition; Traits	0	0	0	0	0	0	0.8	0	2.64	0.08	0	0.08	0.08	0	0	0	0	0	0	0	0	0	0	0	0.24	0	1.12	0	0.24	2.64	0	0	0	0	0	0	0	0	0	0	0	0	0.08	0	0.24	0.16	0	0
Caranx melampygus	Abundance; Biomass; Species Richness; Community Composition; Traits	0	0	0	0	0.08	0	0	0	0	0	0	0	0	0	0	0	0	0	0	0	0	0	0	0	0.32	0	0	0	0.08	0.56	0	0	0	0	0	0	0	0	0	0	0	0	0	0	0	0	0	0
Carcharhinidae	Abundance; Biomass	0	0	0	0	0	0	0	0	0	0	0	0	0	0	0	0	0	0	0	0	0	0	0	0	0	0	0	0	0	0	0	0	0	0	0	0	0	0	0	0	0	0	0	0	0	0	0	0
Carcharhinus albimarginatus	Abundance; Biomass; Species Richness; Community Composition; Traits	0	0	0	0	0	0	0	0	0.08	0	0	0	0	0	0	0	0	0	0	0	0	0	0	0	0	0	0	0	0	0	0	0	0	0	0	0	0	0	0	0	0	0	0	0	0	0	0	0
Carcharhinus melanopterus	Abundance; Biomass; Species Richness; Community Composition; Traits	0	0	0	0	0	0	0	0	0	0	0	0	0	0	0	0	0	0	0	0	0	0	0	0	0	0	0	0	0	0	0	0	0	0	0	0	0	0	0	0	0	0	0	0	0	0	0	0
Centropyge multispinis	Abundance; Biomass; Species Richness; Community Composition; Traits	0	0	0	0	0.16	0.08	0.24	0	0	0	0	0.08	0	0	0	0	0	0	0	0	0	0	0	0	0.32	0	0	0	1.28	1.2	0	0	0	0	0	0.88	0.8	0	0	0	0	0.48	0	0	0	0.08	0	0
Cephalopholis	Abundance; Biomass	0	0	0	0	0	0	0	0	0	0	0	0	0	0	0	0	0	0	0	0	0	0	0	0	0	0	0	0	0	0.08	0	0	0	0	0	0	0	0	0	0	0	0	0	0	0	0	0	0
Cephalopholis	Abundance; Biomass	0	0	0	0	0	0.08	0.08	0	0	0	0	0	0	0	0	0	0	0	0	0	0	0	0	0	0.08	0	0	0	0	0	0	0	0	0	0	0.08	0	0	0	0	0	0	0	0	0	0	0	0
Cephalopholis argus	Abundance; Biomass; Species Richness; Community Composition; Traits	0	0	0	0	0	0	0	0	0	0	0	0	0	0	0	0	0	0	0	0	0	0	0	0	0	0	0	0	0	0	0	0	0	0	0	0	0	0	0	0	0	0	0	0	0	0	0	0
Cephalopholis aurantia	Abundance; Biomass; Species Richness; Community Composition; Traits	0	0	0	0	0	0	0	0	0	0.08	0	0.08	0.08	0	0	0	0	0	0	0	0	0	0	0	0.16	0	0	0	0.32	0.16	0	0	0	0	0	0.56	1.04	0	0	0	0	1.52	0.08	0	0	0.24	0	0
Cephalopholis leopardus	Abundance; Biomass; Species Richness; Community Composition; Traits	0	0	0	0	0	0	0	0	0	0	0	0	0	0	0	0	0	0	0	0	0	0	0	0	0	0	0	0	0	0	0	0	0	0	0	0	0	0	0	0	0	0	0	0	0	0	0	0
Cephalopholis miniata	Abundance; Biomass; Species Richness; Community Composition; Traits	0	0	0	0	0	0	0	0	0	0	0	0	0	0	0	0	0	0	0	0	0	0	0	0	0	0	0	0	0	0	0	0	0	0	0	0	0	0	0	0	0	0	0	0	0	0	0	0
Cephalopholis nigripinnis	Abundance; Biomass; Species Richness; Community Composition; Traits	0	0	0	0	0	0	0	0	0	0	0	0	0	0	0	0	0	0	0	0	0	0	0	0	0	0	0	0	0	0	0	0	0	0	0	0	0	0	0	0	0	0	0	0	0	0	0	0
Cephalopholis polleni	Abundance; Biomass; Species Richness; Community Composition; Traits	0	0	0	0	0	0	0	0	0	0	0	0	0	0	0	0	0	0	0	0	0	0	0	0	0	0	0	0	0.16	0	0	0	0	0	0	0.08	0.08	0	0	0	0	0	0	0	0	0	0	0
Cephalopholis sexmaculata	Abundance; Biomass; Species Richness; Community Composition; Traits	0	0	0	0	0	0	0.08	0	0	0	0	0.08	0	0	0	0	0	0	0	0	0	0	0	0	0	0	0	0	0.08	0	0	0	0	0	0	0	0	0	0	0	0	0	0	0	0	0	0	0
Cephalopholis spiloparaea	Abundance; Biomass; Species Richness; Community Composition; Traits	0	0	0	0	0	0	0	0	0	0	0	0	0.08	0	0	0	0	0	0	0	0	0	0	0	0	0	0	0	0.96	0.8	0	0	0	0	0	0.16	0	0	0	0	0	0.24	0	0	0	0	0	0
Chaetodon	Abundance; Biomass	0	0	0	0	0	0	0	0	0	0	0	0	0	0	0	0	0	0	0	0	0	0	0	0	0	0	0	0	0	0	0	0	0	0	0	0	0	0	0	0	0	0	0	0	0	0	0	0
Chaetodon	Abundance; Biomass	0	0	0	0	0	0	0	0	0	0	0	0	0	0	0	0	0	0	0	0	0	0	0	0	0.32	0	0	0	0	0	0	0	0	0	0	0	0	0	0	0	0	0	0	0	0	0	0	0
Chaetodon auriga	Abundance; Biomass; Species Richness; Community Composition; Traits	0	0	0	0	0	0	0	0	0	0	0	0	0	0	0	0	0	0	0	0	0	0	0	0	0	0	0	0	0	0.16	0	0	0	0	0	0	0	0	0	0	0	0	0	0	0	0	0	0
Chaetodon collare	Abundance; Biomass; Species Richness; Community Composition; Traits	0	0	0	0	0	0	0	0	0	0	0	0	0	0	0	0	0	0	0	0	0	0	0	0	0	0	0	0	0	0	0	0	0	0	0	0	0	0	0	0	0	0	0	0	0	0	0	0
Chaetodon falcula	Abundance; Biomass; Species Richness; Community Composition; Traits	0	0	0	0	0	0	0	0	0	0	0	0	0	0	0	0	0	0	0	0	0	0	0	0	0	0	0	0	0	0	0	0	0	0	0	0	0	0	0	0	0	0	0	0	0	0	0	0
Chaetodon guttatissimus	Abundance; Biomass; Species Richness; Community Composition; Traits	0	0	0	0	0	0	0	0	0	0	0	0	0	0	0	0	0	0	0	0	0	0	0	0	0	0	0	0	0	0	0	0	0	0	0	0	0	0	0	0	0	0	0	0	0	0	0	0
Chaetodon kleinii	Abundance; Biomass; Species Richness; Community Composition; Traits	0	0	0	0	0	0	0	0	0	0	0	0	0.08	0	0	0	0	0	0	0	0	0	0	0	0.16	0	0	0	0	0	0	0	0	0	0	0	0.16	0	0	0	0	0.16	0	0	0	0	0	0
Chaetodon lineolatus	Abundance; Biomass; Species Richness; Community Composition; Traits	0	0	0	0	0	0	0	0	0	0	0	0	0	0	0	0	0	0	0	0	0	0	0	0	0	0	0	0	0	0	0	0	0	0	0	0	0	0	0	0	0	0	0	0	0	0	0	0
Chaetodon lunula	Abundance; Biomass; Species Richness; Community Composition; Traits	0	0	0	0	0	0	0	0	0	0	0	0	0	0	0	0	0	0	0	0	0	0	0	0	0	0	0	0	0	0	0	0	0	0	0	0	0	0	0	0	0	0	0	0	0	0	0	0
Chaetodon madagaskariensis	Abundance; Biomass; Species Richness; Community Composition; Traits	0	0	0	0	0	0	0	0	0	0	0	0	0.08	0	0	0	0	0	0	0	0	0	0	0	0	0	0	0	0.08	0	0	0	0	0	0	0	0	0	0	0	0	0	0	0	0	0	0	0
Chaetodon melannotus	Abundance; Biomass; Species Richness; Community Composition; Traits	0	0	0	0	0	0	0	0	0	0	0	0	0	0	0	0	0	0	0	0	0	0	0	0	0	0	0	0	0	0	0	0	0	0	0	0	0	0	0	0	0	0	0	0	0	0	0	0
Chaetodon meyeri	Abundance; Biomass; Species Richness; Community Composition; Traits	0	0	0	0	0	0	0	0	0	0	0	0	0	0	0	0	0	0	0	0	0	0	0	0	0	0	0	0	0	0	0	0	0	0	0	0	0	0	0	0	0	0	0	0	0	0	0	0
Chaetodon mitratus	Abundance; Biomass; Species Richness; Community Composition; Traits	0	0	0	0	0	0	0	0.08	0.16	0	0	0.08	0.08	0	0	0	0	0	0	0	0	0	0	0	0	0.16	0.16	0	0	0	0	0.08	0	0	0	0.24	0.08	0	0	0	0	0	0	0	0	0.08	0	0
Chaetodon triangulum	Abundance; Biomass; Species Richness; Community Composition; Traits	0	0	0	0	0	0	0	0	0	0	0	0	0	0	0	0	0	0	0	0	0	0	0	0	0	0	0	0	0	0	0	0	0	0	0	0	0	0	0	0	0	0	0	0	0	0	0	0
Chaetodon trifasciatus	Abundance; Biomass; Species Richness; Community Composition; Traits	0	0	0	0	0	0	0	0	0	0	0	0	0	0	0	0	0	0	0	0	0	0	0	0	0	0	0	0	0	0	0	0	0	0	0	0	0	0	0	0	0	0	0	0	0	0	0	0
Chaetodon xanthocephalus	Abundance; Biomass; Species Richness; Community Composition; Traits	0	0	0	0	0	0	0	0	0	0	0	0	0	0	0	0	0	0	0	0	0	0	0	0	0	0	0	0	0	0	0	0	0	0	0	0	0	0	0	0	0	0	0	0	0	0	0	0
Chaunax spp.	Abundance; Biomass; Species Richness; Community Composition; Traits	0	0	0	0	0	0	0	0	0	0	0	0	0	0.08	0	0.08	0	0.08	0	0	0.08	0	0	0	0	0	0	0	0	0	0	0	0	0	0	0	0	0	0	0.08	0	0	0	0.08	0	0	0	0
Cheilinus chlorourus	Abundance; Biomass; Species Richness; Community Composition; Traits	0	0	0	0	0	0	0	0	0	0	0	0	0	0	0	0	0	0	0	0	0	0	0	0	0	0	0	0	0	0	0	0	0	0	0	0	0	0	0	0	0	0	0	0	0	0	0	0
Cheilinus fasciatus	Abundance; Biomass; Species Richness; Community Composition; Traits	0	0	0	0	0	0	0	0	0	0	0	0	0	0	0	0	0	0	0	0	0	0	0	0	0	0	0	0	0	0	0	0	0	0	0	0	0	0	0	0	0	0	0	0	0	0	0	0
Cheilinus trilobatus	Abundance; Biomass; Species Richness; Community Composition; Traits	0	0	0	0	0	0	0	0	0	0	0	0	0	0	0	0	0	0	0	0	0	0	0	0	0	0	0	0	0	0	0	0	0	0	0	0	0	0	0	0	0	0	0	0	0	0	0	0
Cheilodipterus isostigmus	Abundance; Biomass; Species Richness; Community Composition; Traits	0	0	0	0	0	0	0	0	0	0	0	0	0	0	0	0	0	0	0	0	0	0	0	0	0	0	0	0	0	0	0	0	0	0	0	0	0	0	0	0	0	0	0	0	0	0	0	0
Cheilodipterus macrodon	Abundance; Biomass; Species Richness; Community Composition; Traits	0	0	0	0	0	0	0	0	0	0	0	0	0	0	0	0	0	0	0	0	0	0	0	0	0	0	0	0	0	0	0	0	0	0	0	0	0	0	0	0	0	0	0	0	0	0	0	0
Chlorurus sordidus	Abundance; Biomass; Species Richness; Community Composition; Traits	0	0	0	0	0	0	0	0	0	0	0	0	0	0	0	0	0	0	0	0	0	0	0	0	0	0	0	0	0	0	0	0	0	0	0	0	0	0	0	0	0	0	0	0	0	0	0	0
Chlorurus strongylocephalus	Abundance; Biomass; Species Richness; Community Composition; Traits	0	0	0	0	0	0	0	0	0	0	0	0	0	0	0	0	0	0	0	0	0	0	0	0	0	0	0	0	0	0	0	0	0	0	0	0	0	0	0	0	0	0	0	0	0	0	0	0
Chromis	Abundance; Biomass	0	0	0	0	0	0	0	0	0	0	0	0	0	0	0	0	0	0	0	0	0	0	0	0	0	0	0	0	0	0	0	0	0	0	0	0	0	0	0	0	0	0	0	0	0	0.24	0	0
Chromis nigroanalis	Abundance; Biomass; Species Richness; Community Composition; Traits	0	0	0	0	0	0	0	0	0	0	0	0	0	0	0	0	0	0	0	0	0	0	0	0	0	0	0	0	2	2.08	0	0	0	0	0	0.8	1.36	0	0	0	0	0.96	0	0	0	0.32	0	0
Chromis opercularis	Abundance; Biomass; Species Richness; Community Composition; Traits	0	0	0	0	0	0	0	0	0	0	0	0	0	0	0	0	0	0	0	0	0	0	0	0	0	0	0	0	0	0	0	0	0	0	0	0	0	0	0	0	0	0	0	0	0	0	0	0
Chromis pembae	Abundance; Biomass; Species Richness; Community Composition; Traits	0	0	0	0	0.16	0	0.16	0	0	0	0	0	0	0	0	0	0	0	0	0	0	0	0	0	0	0	0	0	0.4	0	0	0	0	0	0	0	0	0	0	0	0	0	0	0	0	0	0	0
Chromis nigura / C. ternatensis	Abundance; Biomass; Species Richness; Community Composition; Traits	0	0	0	0	0	0	0	0	0	0	0	0	0	0	0	0	0	0	0	0	0	0	0	0	0	0	0	0	0	0	0	0	0	0	0	0	0	0	0	0	0	0	0	0	0	0	0	0
Chromis viridis	Abundance; Biomass; Species Richness; Community Composition; Traits	0	0	0	0	0	0	0	0	0	0	0	0	0	0	0	0	0	0	0	0	0	0	0	0	0	0	0	0	0	0	0	0	0	0	0	0	0	0	0	0	0	0	0	0	0	0	0	0
Chromis weberi	Abundance; Biomass; Species Richness; Community Composition; Traits	0	0	0	0	0	0	0	0	0	0	0	0	0	0	0	0	0	0	0	0	0	0	0	0	0	0	0	0	0	0	0	0	0	0	0	0	0	0	0	0	0	0	0	0	0	0	0	0
Chromis xutha / Pycnochromis agilis	Abundance; Biomass; Species Richness; Community Composition; Traits	0	0	0	0	0	0	0	0	0	0	0	0	0	0	0	0	0	0	0	0	0	0	0	0	0	0	0	0	0	0	0	0	0	0	0	0	0	0	0	0	0	0	0	0	0	0	0	0
Chrysiptera unimaculata	Abundance; Biomass; Species Richness; Community Composition; Traits	0	0	0	0	0	0	0	0	0	0	0	0	0	0	0	0	0	0	0	0	0	0	0	0	0	0	0	0	0	0	0	0	0	0	0	0	0	0	0	0	0	0	0	0	0	0	0	0
Cirrhilabrus	Abundance; Biomass	0	0	0	0	0	0	0	0	0	0	0	0	0	0	0	0	0	0	0	0	0	0	0	0	0	0	0	0	0	0	0	0	0	0	0	0	0	0	0	0	0	0	0	0	0	0	0	0
Cirrhilabrus finifenmaa	Abundance; Biomass; Species Richness; Community Composition; Traits	0	0	0	0	0	0	0	0	0	0	0	0	0.08	0	0	0	0	0	0	0	0	0	0	0	0	0	0	0	0	0	0	0	0	0	0	0	0.16	0	0	0	0	0	0	0	0	0.56	0	0
Cirrhilabrus rubrisquamis	Abundance; Biomass; Species Richness; Community Composition; Traits	0	0	0	0	0	0	0	0	0	0	0	0	0	0	0	0	0	0	0	0	0	0	0	0	0	0	0	0	0	0.16	0	0	0	0	0	0	0	0	0	0	0	0	0	0	0	0	0	0
Cirrhitichthys oxycephalus	Abundance; Biomass; Species Richness; Community Composition; Traits	0	0	0	0	0	0	0	0	0	0	0	0	0	0	0	0	0	0	0	0	0	0	0	0	0	0	0	0	0	0	0	0	0	0	0	0	0	0	0	0	0	0	0	0	0	0	0	0
Coelorinchus sp. 1	Abundance; Biomass; Species Richness; Community Composition; Traits	0.08	0.24	0.08	0	0	0	0	0	0	0	0	0	0	0	0	0	0	0	0	0	0	0	0	0	0	0	0	0	0	0	0	0	0	0	0	0	0	0	0	0	0	0	0	0	0	0	0.16	0
Cookeolus japonicus	Abundance; Biomass; Species Richness; Community Composition; Traits	0	0	0	0	0	0	0	0	0.08	0.16	0	0	0	0	0	0	0	0	0	0	0	0	0	0	0	0	0	0	0	0	0	0	0	0	0	0	0	0	0	0	0	0	0	0	0	0	0	0
Coris	Abundance; Biomass	0	0	0	0	0	0	0	0	0	0	0	0	0	0	0	0	0	0	0	0	0	0	0	0	0	0	0	0	0	0	0	0	0	0	0	0	0	0	0	0	0	0	0	0	0	0	0	0
Coris aygula	Abundance; Biomass; Species Richness; Community Composition; Traits	0	0	0	0	0	0	0	0	0	0	0	0	0	0	0	0	0	0	0	0	0	0	0	0	0	0	0	0	0	0	0	0	0	0	0	0	0	0	0	0	0	0	0	0	0	0	0	0
Coris batuensis	Abundance; Biomass; Species Richness; Community Composition; Traits	0	0	0	0	0	0	0	0	0	0	0	0	0	0	0	0	0	0	0	0	0	0	0	0	0	0	0	0	0	0	0	0	0	0	0	0	0	0	0	0	0	0	0	0	0	0	0	0
Coris caudimacula	Abundance; Biomass; Species Richness; Community Composition; Traits	0	0	0	0	0.16	0.08	0	0	0	0	0	0	0	0	0	0	0	0	0	0	0	0	0	0	0	0	0	0	0.08	0	0	0	0	0	0	0	0	0	0	0	0	0	0	0	0	0	0	0
Coris cuvieri	Abundance; Biomass; Species Richness; Community Composition; Traits	0	0	0	0	0	0	0	0	0	0	0	0	0	0	0	0	0	0	0	0	0	0	0	0	0	0	0	0	0	0	0	0	0	0	0	0	0	0	0	0	0	0	0	0	0	0	0	0
Coris formosa	Abundance; Biomass; Species Richness; Community Composition; Traits	0	0	0	0	0	0	0	0	0	0	0	0	0	0	0	0	0	0	0	0	0	0	0	0	0	0	0	0	0	0	0	0	0	0	0	0	0	0	0	0	0	0	0	0	0	0	0	0
Ctenochaetus	Abundance; Biomass	0	0	0	0	0	0	0	0	0	0	0	0	0	0	0	0	0	0	0	0	0	0	0	0	0	0	0	0	0	0	0	0	0	0	0	0	0	0	0	0	0	0	0	0	0	0	0	0
Ctenochaetus binotatus / Ctenochaetus striatus / Acanthurus nigrofuscus	Abundance; Biomass; Species Richness; Community Composition; Traits	0	0	0	0	0	0	0	0	0	0	0	0	0	0	0	0	0	0	0	0	0	0	0	0	0	0	0	0	0	0	0	0	0	0	0	0	0	0	0	0	0	0	0	0	0	0	0	0
Ctenochaetus truncatus	Abundance; Biomass; Species Richness; Community Composition; Traits	0	0	0	0	0	0	0	0	0	0	0	0	0	0	0	0	0	0	0	0	0	0	0	0	0	0	0	0	0	0	0	0	0	0	0	0	0	0	0	0	0	0	0	0	0	0	0	0
Cyclothone	Abundance; Biomass; Species Richness; Community Composition; Traits	0.08	0.16	0.08	0	0	0	0	0	0	0	0	0	0	0	0	0	0	0	0.16	0.08	0	0	0	0	0	0	0	0	0	0	0	0	0	0	0	0	0	0.4	0	0	0	0	0	3.2	0	0	0.96	0.24
Cyttopsis cf. rosea	Abundance; Biomass; Species Richness; Community Composition; Traits	0	0	0	0	0	0	0	0	0	0	0	0	0	0	0	0	0	0	0	0	0	0	0.08	0	0	0	0	0	0	0	0	0	0	0	0	0	0	0	0	0	0	0	0	0.16	0	0	0	0
Dascyllus carneus	Abundance; Biomass; Species Richness; Community Composition; Traits	0	0	0	0	0	0	0	0	0	0	0	0	0	0	0	0	0	0	0	0	0	0	0	0	0	0	0	0	0	0	0	0	0	0	0	0	0	0	0	0	0	0	0	0	0	0	0	0
Dascyllus trimaculatus	Abundance; Biomass; Species Richness; Community Composition; Traits	0	0	0	0	0	0	0	0	0	0	0	0	0	0	0	0	0	0	0	0	0	0	0	0	0	0	0	0	0	0	0	0	0	0	0	0	0	0	0	0	0	0	0	0	0	0	0	0
Decapterus macarellus	Abundance; Biomass; Species Richness; Community Composition; Traits	0	0	0	0	0	0	0	0	0	0	0	0	0	0	0	0	0	0	0	0	0	0	0	0	0	0	0	0	0	0	0	0	0	0	0	0	0	0	0	0	0	0	0	0	0	0	0	0
Echeneis naucrates	Abundance; Biomass; Species Richness; Community Composition; Traits	0	0	0	0	0	0	0	0	0	0	0	0	0	0	0	0	0	0	0	0	0	0	0	0	0	0	0	0	0	0	0	0	0	0	0	0	0	0	0	0	0	0	0	0	0	0	0	0
Epibulus insidiator	Abundance; Biomass; Species Richness; Community Composition; Traits	0	0	0	0	0	0	0	0	0	0	0	0	0	0	0	0	0	0	0	0	0	0	0	0	0	0	0	0	0	0	0	0	0	0	0	0	0	0	0	0	0	0	0	0	0	0	0	0
Epigonus sp. 1	Abundance; Biomass; Species Richness; Community Composition; Traits	0	0	0	0	0	0	0	0	0	0	0	0	0	0	0	0.08	0.08	0.16	0	0	0.24	0	0	0.16	0	0	0	0.32	0	0	0	0	0	0.16	0	0	0	0	0	0	0	0	0	0	0	0	0.08	0
Epinephelus	Abundance; Biomass	0	0	0	0	0	0.08	0	0	0	0	0	0	0	0	0	0	0	0	0	0	0	0	0	0	0	0.08	0	0	0	0	0	0	0	0	0	0	0	0	0	0	0	0	0	0	0	0.08	0	0
Epinephelus cf. diacanthus	Abundance; Biomass; Species Richness; Community Composition; Traits	0	0	0	0	0	0	0	0	0	0	0	0	0	0	0	0	0	0	0	0	0	0	0	0	0	0	0.16	0	0	0	0	0	0	0	0	0	0	0	0	0	0	0	0	0	0	0	0	0
Epinephelus cf. fasciatus	Abundance; Biomass; Species Richness; Community Composition; Traits	0	0	0	0	0	0	0	0	0	0	0	0	0	0	0	0	0	0	0	0	0	0	0	0	0	0	0	0	0	0.08	0	0	0	0	0	0	0	0	0	0	0	0	0	0	0.08	0	0	0
Epinephelus flavocaeruleus	Abundance; Biomass; Species Richness; Community Composition; Traits	0	0	0	0	0	0	0	0	0	0	0	0	0	0	0	0	0	0	0	0	0	0	0	0	0	0	0	0	0	0	0	0	0	0	0	0	0	0	0	0	0	0	0	0	0	0	0	0
Epinephelus fuscoguttatus	Abundance; Biomass; Species Richness; Community Composition; Traits	0	0	0	0	0	0	0	0	0	0	0	0	0	0	0	0	0	0	0	0	0	0	0	0	0	0	0	0	0	0	0	0	0	0	0	0	0	0	0	0	0	0	0	0	0	0	0	0
Epinephelus miliaris	Abundance; Biomass; Species Richness; Community Composition; Traits	0	0	0	0	0	0	0	0	0	0.16	0	0	0	0	0	0	0	0	0	0	0	0	0	0	0	0	0.16	0	0	0	0.08	0	0	0	0	0	0	0	0	0	0	0	0.08	0	0	0	0	0
Epinephelus morrhua	Abundance; Biomass; Species Richness; Community Composition; Traits	0	0	0	0	0	0	0	0	0	0	0	0	0	0	0	0	0	0	0	0	0	0	0	0	0	0.08	0	0	0	0	0	0	0	0	0	0	0	0	0	0	0	0	0	0	0.08	0	0	0
Epinephelus retouti	Abundance; Biomass; Species Richness; Community Composition; Traits	0	0	0	0	0	0	0	0	0	0	0	0	0	0	0	0	0	0	0	0	0	0	0	0	0	0	0	0	0	0	0	0	0	0	0	0	0	0	0	0	0	0	0	0	0	0	0	0
Epinephelus spilotoceps	Abundance; Biomass; Species Richness; Community Composition; Traits	0	0	0	0	0	0	0	0	0	0	0	0	0	0	0	0	0	0	0	0	0	0	0	0	0	0	0	0	0.16	0	0	0	0	0	0	0	0	0	0	0	0	0	0	0	0	0	0	0
Epinephelus tukula	Abundance; Biomass; Species Richness; Community Composition; Traits	0	0	0	0	0	0	0	0	0	0	0	0	0	0	0	0	0	0	0	0	0	0	0	0	0	0	0.08	0	0	0	0	0	0	0	0	0	0	0	0	0	0	0	0	0	0	0	0	0
Fistularia commersonii	Abundance; Biomass; Species Richness; Community Composition; Traits	0	0	0	0	0	0	0	0	0	0	0	0	0	0	0	0	0	0	0	0	0	0	0	0	0	0	0	0	0	0	0	0	0	0	0	0	0	0	0	0	0	0	0	0	0	0	0	0
Forcipiger flavissimus / longirostris	Abundance; Biomass; Species Richness; Community Composition; Traits	0	0	0	0	0	0	0.32	0	0	0	0	0	0	0	0	0	0	0	0	0	0	0	0	0	0	0	0	0	0	0.16	0	0	0	0	0	0.56	0.32	0	0	0	0	0.08	0	0	0	0	0	0
Galeocerdo cuvier	Abundance; Biomass; Species Richness; Community Composition; Traits	0	0	0	0	0	0	0	0	0	0	0	0	0	0	0	0	0	0	0	0	0	0	0	0	0	0	0	0	0	0	0	0	0	0	0	0	0	0	0	0.08	0	0	0	0	0	0	0	0
Gephyroberyx darwinii	Abundance; Biomass; Species Richness; Community Composition; Traits	0.08	0	0.08	0	0	0	0	0	0	0	0	0	0	0	0	0	0	0	0	0	0	0	0	0.08	0	0	0	0	0	0	0	0	0	0	0	0	0	0	0	0	0	0	0	0.08	0	0	0.72	0.08
Gnathodentex aureolineatus	Abundance; Biomass; Species Richness; Community Composition; Traits	0	0	0	0	0	0	0	0	0	0	0	0	0	0	0	0	0	0	0	0	0	0	0	0	0	0	0	0	0	0	0	0	0	0	0	0	0	0	0	0	0	0	0	0	0	0	0	0
Gobiidae	Abundance; Biomass	0	0	0	0	0	0	0	0	0	0	0	0	0	0	0	0	0	0	0	0	0	0	0	0	0	0	0	0	0	0	0	0	0	0	0	0	0	0	0	0	0	0	0	0	0	0	0	0
Gomphosus caeruleus	Abundance; Biomass; Species Richness; Community Composition; Traits	0	0	0	0	0	0	0	0	0	0	0	0	0	0	0	0	0	0	0	0	0	0	0	0	0	0	0	0	0	0	0	0	0	0	0	0	0	0	0	0	0	0	0	0	0	0	0	0
Gonostomatidae	Abundance; Biomass	0.08	0	0	0	0	0	0	0	0	0	0	0	0	0	0	0	0	0	0	0	0	0	0	0	0	0	0	0	0	0	0	0	0	0	0	0	0	0	0	0	0	0	0	0.08	0	0	0	0
Gorgasia maculata	Abundance; Biomass; Species Richness; Community Composition; Traits	0	0	0	0	0	0	0	0	0	0	0	0	0	0	0	0	0	0	0	0	0	0	0	0	0	0	0	0	0	0	0	0	0	0	0	0	0	0	0	0	0	0	0	0	0	0	0	0
Gracila albomarginata	Abundance; Biomass; Species Richness; Community Composition; Traits	0	0	0	0	0	0	0	0	0	0	0	0	0.08	0	0	0	0	0	0	0	0	0	0	0	0	0	0	0	0.32	0.16	0	0	0	0	0	0	0	0	0	0	0	0	0	0	0	0	0	0
Grammatonotus sp. 2	Abundance; Biomass; Species Richness; Community Composition; Traits	0	0	0	0	0	0	0	0	0	0	0	0	0	0	0	0	0	0	0	0	0	0	0	0	0	0	0	0	0	0	0	0	0	0	0	0	0	0	0	0	0	0	0	0	0.16	0	0	0
Grammatonotus sp. 3	Abundance; Biomass; Species Richness; Community Composition; Traits	0	0	0	0	0	0	0	0	0	0	0	0	0	0	0	0	0	0	0	0	0	0	0	0	0	0	0	0	0	0	0	0	0	0	0	0	0	0	0	0	0	0	0	0	0	0	0	0
Grammicolepis brachiusculus	Abundance; Biomass; Species Richness; Community Composition; Traits	0	0	0	0	0	0	0	0	0	0	0	0	0	0	0	0.08	0.08	0.08	0.4	0	0.24	0	0	0	0	0	0	0	0	0	0	0	0	0	0	0	0	0	0.08	0	0	0	0	0	0	0	0	0
Gymnosarda unicolor	Abundance; Biomass; Species Richness; Community Composition; Traits	0	0	0	0	0	0	0	0	0	0	0	0	0	0	0.24	0	0	0	0	0	0	0	0	0	0	0	0	0.16	0	0	0	0	0	0	0	0	0	0	0	0	0	0	0	0	0	0	0	0
Gymnothorax	Abundance; Biomass	0	0	0	0	0	0	0	0	0	0	0	0	0	0.08	0	0	0	0	0	0	0	0	0	0	0	0	0	0	0	0	0	0	0	0	0	0	0	0	0	0	0	0	0	0	0	0	0	0
Gymnothorax thyrsoideus	Abundance; Biomass; Species Richness; Community Composition; Traits	0	0	0	0	0	0	0	0	0	0	0	0	0	0	0	0	0	0	0	0	0	0	0	0	0	0	0	0	0	0	0	0	0	0	0	0	0	0	0	0	0	0	0	0	0	0	0	0
Halichoeres	Abundance; Biomass	0	0	0	0	0	0	0	0	0	0	0	0	0	0	0	0	0	0	0	0	0	0	0	0	0	0	0	0	0	0	0	0	0	0	0	0	0	0	0	0	0	0	0	0	0	0	0	0
Halichoeres cosmetus	Abundance; Biomass; Species Richness; Community Composition; Traits	0	0	0	0	0	0	0	0	0	0	0	0	0	0	0	0	0	0	0	0	0	0	0	0	0	0	0	0	0	0	0	0	0	0	0	0	0	0	0	0	0	0	0	0	0	0	0	0
Halichoeres hortulanus	Abundance; Biomass; Species Richness; Community Composition; Traits	0	0	0	0	0	0	0	0	0	0	0	0	0	0	0	0	0	0	0	0	0	0	0	0	0	0	0	0	0	0	0	0	0	0	0	0	0	0	0	0	0	0	0	0	0	0	0	0
Halichoeres iridis	Abundance; Biomass; Species Richness; Community Composition; Traits	0	0	0	0	0	0	0	0	0	0	0	0	0	0	0	0	0	0	0	0	0	0	0	0	0	0	0	0	0	0	0	0	0	0	0	0.08	0	0	0	0	0	0	0	0	0	0	0	0
Halichoeres leucoxanthus	Abundance; Biomass; Species Richness; Community Composition; Traits	0	0	0	0	0	0	0	0	0	0	0	0	0	0	0	0	0	0	0	0	0	0	0	0	0	0	0	0	0	0	0	0	0	0	0	0	0	0	0	0	0	0	0	0	0	0	0	0
Halichoeres marginatus	Abundance; Biomass; Species Richness; Community Composition; Traits	0	0	0	0	0	0	0	0	0	0	0	0	0	0	0	0	0	0	0	0	0	0	0	0	0	0	0	0	0	0	0	0	0	0	0	0	0	0	0	0	0	0	0	0	0	0	0	0
Halichoeres nebulosus	Abundance; Biomass; Species Richness; Community Composition; Traits	0	0	0	0	0	0	0	0	0	0	0	0	0	0	0	0	0	0	0	0	0	0	0	0	0	0	0	0	0	0	0	0	0	0	0	0	0	0	0	0	0	0	0	0	0	0	0	0
Halichoeres trispilus	Abundance; Biomass; Species Richness; Community Composition; Traits	0	0	0	0	0	0	0	0	0	0	0	0	0	0	0	0	0	0	0	0	0	0	0	0	0	0	0	0	0	0	0	0	0	0	0	0	0	0	0	0	0	0	0	0	0	0	0	0
Hemigymnus fasciatus	Abundance; Biomass; Species Richness; Community Composition; Traits	0	0	0	0	0	0	0	0	0	0	0	0	0	0	0	0	0	0	0	0	0	0	0	0	0	0	0	0	0	0	0	0	0	0	0	0	0	0	0	0	0	0	0	0	0	0	0	0
Hemitaurichthys zoster	Abundance; Biomass; Species Richness; Community Composition; Traits	0	0	0	0	0	0	0	0	0	0	0	0	0	0	0	0	0	0	0	0	0	0	0	0	0	0	0	0	0	0	0	0	0	0	0	0	0	0	0	0	0	0	0	0	0	0	0	0
Heniochus acuminatus	Abundance; Biomass; Species Richness; Community Composition; Traits	0	0	0	0	0	0	0	0	0	0	0	0.24	0.16	0	0	0	0	0	0	0	0	0	0	0	0	0	0	0	0	0	0	0	0	0	0	0	0	0	0	0	0	0	0	0	0	0	0	0
Heniochus monoceros	Abundance; Biomass; Species Richness; Community Composition; Traits	0	0	0	0	0	0	0	0	0	0	0	0	0	0	0	0	0	0	0	0	0	0	0	0	0	0	0	0	0	0	0	0	0	0	0	0	0	0	0	0	0	0	0	0	0	0	0	0
Heniochus pleurotaenia	Abundance; Biomass; Species Richness; Community Composition; Traits	0	0	0	0	0	0	0	0	0	0	0	0	0	0	0	0	0	0	0	0	0	0	0	0	0	0	0	0	0	0	0	0	0	0	0	0	0	0	0	0	0	0	0	0	0	0	0	0
Hipposcarus harid	Abundance; Biomass; Species Richness; Community Composition; Traits	0	0	0	0	0	0	0	0	0	0	0	0	0	0	0	0	0	0	0	0	0	0	0	0	0	0	0	0	0	0	0	0	0	0	0	0	0	0	0	0	0	0	0	0	0	0	0	0
Histiopterus typus	Abundance; Biomass; Species Richness; Community Composition; Traits	0	0	0	0	0	0	0	0	0	0	0.08	0	0	0	0	0	0	0	0	0	0	0	0	0	0	0	0	0	0	0	0	0	0	0	0	0	0	0	0	0	0	0	0	0	0	0	0	0
Koumansetta hectori	Abundance; Biomass; Species Richness; Community Composition; Traits	0	0	0	0	0	0	0	0	0	0	0	0	0	0	0	0	0	0	0	0	0	0	0	0	0	0	0	0	0	0	0	0	0	0	0	0	0	0	0	0	0	0	0	0	0	0	0	0
Kyphosus cinerascens	Abundance; Biomass; Species Richness; Community Composition; Traits	0	0	0	0	0	0	0	0	0	0	0	0	0	0	0	0	0	0	0	0	0	0	0	0	0	0	0	0	0	0	0	0	0	0	0	0	0	0	0	0	0	0	0	0	0	0	0	0
Kyphosus vaigiensis	Abundance; Biomass; Species Richness; Community Composition; Traits	0	0	0	0	0	0	0	0	0	0	0	0	0	0	0	0	0	0	0	0	0	0	0	0	0	0	0	0	0	0	0	0	0	0	0	0	0	0	0	0	0	0	0	0	0	0	0	0
Labrichthys unilineatus	Abundance; Biomass; Species Richness; Community Composition; Traits	0	0	0	0	0	0	0	0	0	0	0	0	0	0	0	0	0	0	0	0	0	0	0	0	0	0	0	0	0	0	0	0	0	0	0	0	0	0	0	0	0	0	0	0	0	0	0	0
Labridae	Abundance; Biomass	0	0	0	0	0	0	0	0	0	0	0	0.16	0	0	0	0	0	0	0	0	0	0	0	0	0	0	0	0	0.16	0	0	0	0	0	0	0.16	0.08	0	0	0	0	0.08	0.08	0	0	0	0	0
Labridae sp. 1	Abundance; Biomass; Species Richness; Community Composition; Traits	0	0	0	0	0	0	0	0	0	0	0	0	0	0	0	0	0	0	0	0	0	0	0	0	0	0	0	0	0	0	0	0	0	0	0	0	0	0	0	0	0	0	0	0	0	0	0	0
Labroides bicolor	Abundance; Biomass; Species Richness; Community Composition; Traits	0	0	0	0	0	0	0	0	0	0	0	0	0	0	0	0	0	0	0	0	0	0	0	0	0	0	0	0	0	0	0	0	0	0	0	0	0	0	0	0	0	0	0	0	0	0	0	0
Labroides dimidiatus	Abundance; Biomass; Species Richness; Community Composition; Traits	0	0	0	0	0	0	0	0	0	0	0	0	0.08	0	0	0	0	0	0	0	0	0	0	0	0	0	0	0	0	0	0	0	0	0	0	0	0.08	0	0	0	0	0	0	0	0	0	0	0
Laemonema sp. 1	Abundance; Biomass; Species Richness; Community Composition; Traits	0.08	0	0.16	0	0	0	0	0	0	0	0	0	0	0.08	0	0.16	0.08	0	0	0.08	0.08	0	0	0	0	0	0	0	0	0	0	0	0	0	0	0	0	0.08	0	0.08	0	0	0	0	0	0	0.24	0.16
Laemonema sp. 2	Abundance; Biomass; Species Richness; Community Composition; Traits	0	0	0	0	0	0	0	0	0	0	0	0	0	0	0	0.08	0	0	0.08	0	0	0	0	0	0	0	0	0	0	0	0	0	0	0	0	0	0	0	0	0	0	0	0	0	0	0	0	0
Liopropoma cf. lunulatum	Abundance; Biomass; Species Richness; Community Composition; Traits	0	0	0	0	0	0	0	0	0.16	0.08	0	0	0	0	0	0	0	0	0	0	0	0.08	0	0	0	0	0	0	0	0	0.16	0.08	0	0	0	0	0	0	0	0	0	0	0.08	0	0.08	0	0	0
Lutjanidae	Abundance; Biomass	0	0	0	0	0	0	0	0	0	0	0	0	0	0	0	0	0	0	0	0	0	0	0	0	0	0	0	0	0	0	0	0	0	0	0	0	0	0	0	0	0	0	0	0	0	0	0	0
Lutjanus	Abundance; Biomass	0	0	0	0	0	0	0	0	0.08	0	0	0	0	0	0	0	0	0	0	0	0	0	0	0	0	0	0	0	0.08	0	0	0	0	0	0	0	0	0	0	0	0	0.08	0	0	0	0	0	0
Lutjanus biguttatus	Abundance; Biomass; Species Richness; Community Composition; Traits	0	0	0	0	0	0	0	0	0	0	0	0	0	0	0	0	0	0	0	0	0	0	0	0	0	0	0	0	0	0	0	0	0	0	0	0	0	0	0	0	0	0	0	0	0	0	0	0
Lutjanus bohar	Abundance; Biomass; Species Richness; Community Composition; Traits	0	0	0	0	0.16	0	0.08	0.08	0	0	0	0	0	0	0	0	0	0	0	0	0	0	0	0	0.08	0	0	0	0	0	0	0	0	0	0	0	0	0	0	0	0	0.08	0	0	0	0.08	0	0
Lutjanus fulvus	Abundance; Biomass; Species Richness; Community Composition; Traits	0	0	0	0	0	0	0	0	0	0	0	0	0	0	0	0	0	0	0	0	0	0	0	0	0	0	0	0	0	0	0	0	0	0	0	0	0	0	0	0	0	0	0	0	0	0	0	0
Lutjanus gibbus	Abundance; Biomass; Species Richness; Community Composition; Traits	0	0	0	0	0	0	0	0	0	0	0	0	0	0	0	0	0	0	0	0	0	0	0	0	0	0	0	0	0	0	0	0	0	0	0	0	0	0	0	0	0	0	0	0	0	0	0	0
Lutjanus kasmira	Abundance; Biomass; Species Richness; Community Composition; Traits	0	0	0	0	0	0	0	0	0	0	0	0.16	0	0	0	0	0	0	0	0	0	0	0	0	0	0	0	0	0	0	0	0	0	0	0	0.16	0	0	0	0	0	0	0	0	0	0	0	0
Lutjanus monostigma	Abundance; Biomass; Species Richness; Community Composition; Traits	0	0	0	0	0	0	0	0	0	0	0	0	0	0	0	0	0	0	0	0	0	0	0	0	0	0	0	0	0	0	0	0	0	0	0	0	0	0	0	0	0	0	0	0	0	0	0	0
Luzonichthys cf.earlei	Abundance; Biomass; Species Richness; Community Composition; Traits	0	0	0	0	0	0	0	0	0	0	0	0	0	0	0	0	0	0	0	0	0	0	0	0	0	0	0.08	0	0	1.52	0	0	0	0	0	0	0	0	0	0	0	0	0	0	0	0	0	0
Macolor macularis	Abundance; Biomass; Species Richness; Community Composition; Traits	0	0	0	0	0	0	0	0	0	0	0	0	0	0	0	0	0	0	0	0	0	0	0	0	0	0	0	0	0	0	0	0	0	0	0	0	0	0	0	0	0	0	0	0	0	0	0	0
Macolor niger	Abundance; Biomass; Species Richness; Community Composition; Traits	0	0	0	0	0	0	0	0	0	0	0	0	0	0	0	0	0	0	0	0	0	0	0	0	0	0	0	0	0	0	0	0	0	0	0	0	0	0	0	0	0	0	0	0	0	0	0	0
Macropharyngodon bipartitus	Abundance; Biomass; Species Richness; Community Composition; Traits	0	0	0	0	0	0	0	0	0	0	0	0	0	0	0	0	0	0	0	0	0	0	0	0	0	0	0	0	0	0	0	0	0	0	0	0	0	0	0	0	0	0	0	0	0	0	0	0
Macrouridae	Abundance; Biomass	0.08	0.16	0	0	0	0	0	0	0	0	0	0	0	0	0	0	0	0	0	0.16	0	0	0	0	0	0	0	0	0	0	0	0	0	0	0	0	0	0	0	0	0	0	0	0.24	0	0	0	0.16
Malacocephalus laevis	Abundance; Biomass; Species Richness; Community Composition; Traits	0.24	1.2	1.36	0	0	0	0	0	0	0	0	0	0	0	0	0	0	0.08	0	0.24	0	0	0	0	0	0	0	0	0	0	0	0	0	0	0	0	0	0	0	0	0	0	0	0.08	0	0	0	0
Meiacanthus smithi	Abundance; Biomass; Species Richness; Community Composition; Traits	0	0	0	0	0	0	0	0	0	0	0	0	0	0	0	0	0	0	0	0	0	0	0	0	0	0	0	0	0	0	0	0	0	0	0	0	0	0	0	0	0	0	0	0	0	0	0	0
Melichthys	Abundance; Biomass	0	0	0	0	0	0	0	0	0	0	0	0.08	0	0	0	0	0	0	0	0	0	0	0	0	0	0	0	0	0	0	0	0	0	0	0	0	0	0	0	0	0	0	0	0	0	0	0	0
Melichthys indicus	Abundance; Biomass; Species Richness; Community Composition; Traits	0	0	0	0	0	0	0	0	0	0	0	0	0.4	0	0	0	0	0	0	0	0	0	0	0	0.72	0	0	0	0.32	0.24	0	0	0	0	0	0	0	0	0	0	0	0	0	0	0	0.16	0	0
Microdesmidae sp. 1	Abundance; Biomass; Species Richness; Community Composition; Traits	0	0	0	0	0	0	0	0	0	0	0	0	0	0	0	0	0	0	0	0	0	0	0	0	0	0	0	0	0	0	0	0	0	0	0	0	0	0	0	0	0.08	0	0.16	0	0	0	0	0
Monotaxis grandoculis	Abundance; Biomass; Species Richness; Community Composition; Traits	0	0	0	0	0	0	0	0	0	0	0	0	0	0	0	0	0	0	0	0	0	0	0	0	0	0	0	0	0	0	0	0	0	0	0	0	0	0	0	0	0	0	0	0	0.08	0	0	0
Moridae	Abundance; Biomass	0	0	0	0	0	0	0	0	0	0	0	0	0	0	0	0	0	0	0	0	0	0	0	0	0	0	0	0	0	0	0	0	0	0	0	0	0	0	0	0	0	0	0	0	0	0	0	0
Myctophidae sp. 1	Abundance; Biomass; Species Richness; Community Composition; Traits	0.16	0.08	0	0	0	0	0	0	0	0	0	0	0	0	0	0	0	0	0	0	0	0	0	0	0	0	0	0	0	0	0	0	0	0	0.08	0	0	0.08	0.08	0.08	0	0	0	0	0	0	0.08	0
Myripristis	Abundance; Biomass	0	0	0	0	0	0	0	0	0	0	0	0	0	0	0	0	0	0	0	0	0	0	0	0	0	0	0	0	0	0.08	0	0	0	0	0	0	0	0	0	0	0	0	0	0	0	0	0	0
Myripristis adusta	Abundance; Biomass; Species Richness; Community Composition; Traits	0	0	0	0	0	0	0	0	0	0	0	0	0	0	0	0	0	0	0	0	0	0	0	0	0	0	0	0	0	0	0	0	0	0	0	0	0	0	0	0	0	0	0	0	0	0	0	0
Myripristis berndti	Abundance; Biomass; Species Richness; Community Composition; Traits	0	0	0	0	0	0	0	0	0	0	0	0	0	0	0	0	0	0	0	0	0	0	0	0	0	0	0	0	0	0	0	0	0	0	0	0	0	0	0	0	0	0	0	0	0	0	0	0
Myripristis botche	Abundance; Biomass; Species Richness; Community Composition; Traits	0	0	0	0	0	0	0	0	0	0	0	0	0	0	0	0	0	0	0	0	0	0	0	0	0	0	0	0	0	0	0	0	0	0	0	0	0	0	0	0	0	0	0	0	0	0	0	0
Myripristis chryseres	Abundance; Biomass; Species Richness; Community Composition; Traits	0	0	0	0.08	0	0	0	0	0.24	0.48	0	0	0.08	0	0	0	0	0	0	0	0	0	0	0	0	0	0.08	0	0.08	0	0	0	0	0	0	0.08	0	0	0	0	0	0	0.08	0	0	0	0	0
Myripristis murdjan	Abundance; Biomass; Species Richness; Community Composition; Traits	0	0	0	0	0	0	0	0	0	0	0	0	0	0	0	0	0	0	0	0	0	0	0	0	0	0	0	0	0	0	0	0	0	0	0	0	0	0	0	0	0	0	0	0	0	0	0	0
Myripristis violacea	Abundance; Biomass; Species Richness; Community Composition; Traits	0	0	0	0	0	0	0	0	0	0	0	0	0	0	0	0	0	0	0	0	0	0	0	0	0	0	0	0	0.32	0	0	0	0	0	0	0	0	0	0	0	0	0	0	0	0	0	0	0
Myripristis vittata	Abundance; Biomass; Species Richness; Community Composition; Traits	0	0	0	0	0	0	0	0	0	0	0	0	0	0	0	0	0	0	0	0	0	0	0	0	0	0	0	0	0.08	0.08	0	0	0	0	0	1.68	0.88	0	0	0	0	0	0	0	0	0	0	0
Naso	Abundance; Biomass	0	0	0	0	0	0	0	0	0	0	0	0	0	0	0	0	0	0	0	0	0	0	0	0	0	0	0	0	0	0	0	0	0	0	0	0	0	0	0	0	0	0	0	0	0	0	0	0
Naso brachycentron	Abundance; Biomass; Species Richness; Community Composition; Traits	0	0	0	0	0	0	0	0	0	0	0	0	0	0	0	0	0	0	0	0	0	0	0	0	0	0	0	0	0	0	0	0	0	0	0	0	0	0	0	0	0	0	0	0	0	0	0	0
Naso brevirostris	Abundance; Biomass; Species Richness; Community Composition; Traits	0	0	0	0	0	0	0	0	0	0	0	0	0	0	0	0	0	0	0	0	0	0	0	0	0	0	0	0	0	0	0	0	0	0	0	0	0	0	0	0	0	0	0	0	0	0	0	0
Naso elegans	Abundance; Biomass; Species Richness; Community Composition; Traits	0	0	0	0	0	0	0	0	0	0	0	0	0	0	0	0	0	0	0	0	0	0	0	0	0	0	0	0	0	0	0	0	0	0	0	0	0	0	0	0	0	0	0	0	0	0	0	0
Naso hexacanthus	Abundance; Biomass; Species Richness; Community Composition; Traits	0	0	0	0	0	0	0	0	0	0	0	0.24	0.24	0	0	0	0	0	0	0	0	0	0	0	0.08	0	0	0	0	0	0	0	0	0	0	0	0	0	0	0	0	0	0	0	0	0	0	0
Naso thynnoides	Abundance; Biomass; Species Richness; Community Composition; Traits	0	0	0	0	0	0	0	0	0	0	0	0	0	0	0	0	0	0	0	0	0	0	0	0	0	0	0	0	0	0	0	0	0	0	0	0	0	0	0	0	0	0	0	0	0	0	0	0
Naso vlamingii	Abundance; Biomass; Species Richness; Community Composition; Traits	0	0	0	0	0	0	0	0	0	0	0	0	0	0	0	0	0	0	0	0	0	0	0	0	0.56	0	0	0	0.16	0.24	0	0	0	0	0	0	0	0	0	0	0	0	0	0	0	0	0	0
Nemateleotris magnifica	Abundance; Biomass; Species Richness; Community Composition; Traits	0	0	0	0	0	0	0	0	0	0	0	0	0.16	0	0	0	0	0	0	0	0	0	0	0	0.08	0	0	0	0	0	0	0	0	0	0	0.16	0	0	0	0	0	0	0	0	0	0.16	0	0
Neobythites cf. multistriatus	Abundance; Biomass; Species Richness; Community Composition; Traits	0	0.16	0.08	0	0	0	0	0	0	0	0	0	0	0	0	0	0	0	0	0	0	0	0	0	0	0	0	0	0	0	0	0	0	0	0	0	0	0	0	0	0	0	0	0	0	0	0	0
Neoniphon	Abundance; Biomass	0	0	0	0	0	0	0	0	0	0	0	0	0	0	0	0	0	0	0	0	0	0	0	0	0	0	0	0	0	0	0	0	0	0	0	0	0	0	0	0	0	0	0	0	0	0	0	0
Neoniphon opercularis	Abundance; Biomass; Species Richness; Community Composition; Traits	0	0	0	0	0	0	0	0	0	0	0	0	0	0	0	0	0	0	0	0	0	0	0	0	0	0	0	0	0	0	0	0	0	0	0	0	0	0	0	0	0	0	0	0	0	0	0	0
Neoniphon sammara	Abundance; Biomass; Species Richness; Community Composition; Traits	0	0	0	0	0	0	0	0	0	0	0	0	0	0	0	0	0	0	0	0	0	0	0	0	0	0	0	0	0	0	0	0	0	0	0	0	0	0	0	0	0	0	0	0	0	0	0	0
Neopomacentrus azysron	Abundance; Biomass; Species Richness; Community Composition; Traits	0	0	0	0	0	0	0	0	0	0	0	0	0	0	0	0	0	0	0	0	0	0	0	0	0	0	0	0	0	0	0	0	0	0	0	0	0	0	0	0	0	0	0	0	0	0	0	0
Nettastoma	Abundance; Biomass	0	0	0.24	0	0	0	0	0	0	0	0	0	0	0	0	0	0	0	0	0	0	0	0	0	0	0	0	0	0	0	0	0	0	0	0	0	0	0	0	0	0	0	0	0	0	0	0	0
Nettastoma sp. 1	Abundance; Biomass; Species Richness; Community Composition; Traits	0.24	0.16	0	0	0	0	0	0	0	0	0	0	0	0	0	0.16	0.16	0.08	0.08	1.2	0.56	0	0	0	0	0	0	0	0	0	0	0	0	0	0	0	0	0	0	0	0	0	0	0	0	0	0.24	0.16
Not Identifiable	Abundance	0	0	0	0	0	0	0	0.16	0.32	0	0	0.08	0	0	0	0.08	0.08	0.24	0.08	0.08	0	0.48	0	0.16	0.4	0.56	0.96	0.32	2.16	7.04	0.16	0	0	0.08	0	0.4	0	0.16	0.08	0	0	0	2.48	0.32	0.08	0.88	0.16	0
Novaculichthys taeniourus	Abundance; Biomass; Species Richness; Community Composition; Traits	0	0	0	0	0	0	0	0	0	0	0	0	0	0	0	0	0	0	0	0	0	0	0	0	0	0	0	0	0	0	0	0	0	0	0	0	0	0	0	0	0	0	0	0	0	0	0	0
Odontanthias borbonius	Abundance; Biomass; Species Richness; Community Composition; Traits	0	0	0	0.08	0	0	0	0.24	0.64	0	0	0	0	0	0	0	0	0	0	0	0	0.08	0	0	0	0	0.16	0	0	0	0.96	0.24	0	0	0	0	0	0	0	0	0.08	0	0.24	0	0.96	0	0	0
Odontanthias caudicinctus	Abundance; Biomass; Species Richness; Community Composition; Traits	0	0	0	0	0	0	0	0	0	0	0	0	0	0	0	0	0	0	0	0	0	0	0	0	0	0	0	0.08	0	0	0	0	0	0	0	0	0	0	0	0	0	0	0	0	0	0	0	0
Odonus niger	Abundance; Biomass; Species Richness; Community Composition; Traits	0	0	0	0	0	0	0	0	0	0	0	0	0	0	0	0	0	0	0	0	0	0	0	0	0.08	0	0	0	0	0	0	0	0	0	0	0	0	0	0	0	0	0	0	0	0	0	0	0
Ophidiiformes sp. 1	Abundance; Biomass; Species Richness; Community Composition; Traits	0	0.08	0	0	0	0	0	0	0	0	0.08	0	0	0	0	0	0	0	0	0	0	0	0	0	0	0	0	0	0	0	0	0	0.08	0	0	0	0	0	0	0	0	0	0	0	0	0	0	0
Ophidiiformes sp. 2	Abundance; Biomass; Species Richness; Community Composition; Traits	0	0	0	0	0	0	0	0	0	0	0	0	0	0	0	0	0	0.08	0	0	0	0	0	0	0	0	0	0	0	0	0	0	0.16	0	0	0	0	0	0	0	0	0	0	0	0	0	0.16	0
Ostorhinchus franssedai	Abundance; Biomass; Species Richness; Community Composition; Traits	0	0	0	0	0	0	0	0	0	0	0	0	0	0	0	0	0	0	0	0	0	0	0	0	0	0	0	0	0	0	0	0	0	0	0	0	0	0	0	0	0	0	0	0	0	0	0	0
Ostracion cubicus	Abundance; Biomass; Species Richness; Community Composition; Traits	0	0	0	0	0	0	0	0	0	0	0	0	0	0	0	0	0	0	0	0	0	0	0	0	0	0	0	0	0	0	0	0	0	0	0	0	0	0	0	0	0	0	0	0	0	0	0	0
Ostracion meleagris	Abundance; Biomass; Species Richness; Community Composition; Traits	0	0	0	0	0	0	0	0	0	0	0	0	0	0	0	0	0	0	0	0	0	0	0	0	0	0	0	0	0	0	0	0	0	0	0	0	0	0	0	0	0	0	0	0	0	0	0	0
Oxycheilinus arenatus	Abundance; Biomass; Species Richness; Community Composition; Traits	0	0	0	0	0	0	0	0	0	0	0	0	0	0	0	0	0	0	0	0	0	0	0	0	0	0	0	0	0	0	0	0	0	0	0	0	0	0	0	0	0	0.08	0	0	0	0	0	0
Oxycheilinus digramma	Abundance; Biomass; Species Richness; Community Composition; Traits	0	0	0	0	0	0	0	0	0	0	0	0	0	0	0	0	0	0	0	0	0	0	0	0	0	0	0	0	0	0	0	0	0	0	0	0	0	0	0	0	0	0	0	0	0	0	0	0
Paracaesio sordida	Abundance; Biomass; Species Richness; Community Composition; Traits	0	0	0	0	0	0	0	0	0	0	0	0	0	0	0	0	0	0	0	0	0	0	0	0	0	0	0	0	0	3.04	0	0	0	0	0	0	0	0	0	0	0	0	0	0	0	0	0	0
Paracirrhites arcatus	Abundance; Biomass; Species Richness; Community Composition; Traits	0	0	0	0	0	0	0	0	0	0	0	0	0	0	0	0	0	0	0	0	0	0	0	0	0	0	0	0	0	0	0	0	0	0	0	0	0	0	0	0	0	0	0	0	0	0	0	0
Paracirrhites forsteri	Abundance; Biomass; Species Richness; Community Composition; Traits	0	0	0	0	0	0	0	0	0	0	0	0	0	0	0	0	0	0	0	0	0	0	0	0	0	0	0	0	0	0	0	0	0	0	0	0	0	0	0	0	0	0	0	0	0	0	0	0
Parupeneus barberinus	Abundance; Biomass; Species Richness; Community Composition; Traits	0	0	0	0	0	0	0	0	0	0	0	0	0	0	0	0	0	0	0	0	0	0	0	0	0	0	0	0	0	0	0	0	0	0	0	0	0	0	0	0	0	0	0	0	0	0	0	0
Parupeneus cyclostomus	Abundance; Biomass; Species Richness; Community Composition; Traits	0	0	0	0	0	0	0	0	0	0	0	0	0	0	0	0	0	0	0	0	0	0	0	0	0	0	0	0	0	0	0	0	0	0	0	0	0	0	0	0	0	0	0	0	0	0	0	0
Parupeneus macronemus	Abundance; Biomass; Species Richness; Community Composition; Traits	0	0	0	0	0	0.16	0	0	0	0	0	0	0	0	0	0	0	0	0	0	0	0	0	0	0	0	0	0	0.08	0.48	0	0	0	0	0	0	0	0	0	0	0	0	0	0	0	0	0	0
Parupeneus trifasciatus	Abundance; Biomass; Species Richness; Community Composition; Traits	0	0	0	0	0	0	0	0	0	0	0	0	0	0	0	0	0	0	0	0	0	0	0	0	0	0	0	0	0	0	0	0	0	0	0	0	0	0	0	0	0	0	0	0	0	0	0	0
Peristediidae sp. 1	Abundance; Biomass; Species Richness; Community Composition; Traits	0.08	0.16	0	0	0	0	0	0	0	0	0	0	0	0	0	0	0	0	0	0	0	0	0	0.08	0	0	0	0	0	0	0	0	0	0	0	0	0	0	0	0	0	0	0	0	0	0	0	0
Peristediidae sp. 2	Abundance; Biomass; Species Richness; Community Composition; Traits	0	0	0	0	0	0	0	0	0	0	0	0	0	0	0	0	0	0	0	0	0	0	0	0	0	0	0	0	0	0	0	0	0	0	0	0	0	0	0	0	0	0	0	0	0	0	0	0
Plagiotremus tapeinosoma	Abundance; Biomass; Species Richness; Community Composition; Traits	0	0	0	0	0	0	0	0	0	0	0	0	0	0	0	0	0	0	0	0	0	0	0	0	0	0	0	0	0	0	0	0	0	0	0	0	0	0	0	0	0	0	0	0	0	0	0	0
Platax boersii	Abundance; Biomass; Species Richness; Community Composition; Traits	0	0	0	0	0	0	0	0	0	0	0	0	0	0	0	0	0	0	0	0	0	0	0	0	0	0	0	0	0	0	0	0	0	0	0	0	0	0	0	0	0	0	0	0	0	0	0	0
Platax orbicularis	Abundance; Biomass; Species Richness; Community Composition; Traits	0	0	0	0	0	0	0	0	0	0	0	0	0	0	0	0	0	0	0	0	0	0	0	0	0	0	0	0	0	0	0	0	0	0	0	0	0	0	0	0	0	0	0	0	0	0	0	0
Plectorhinchus chaetodonoides	Abundance; Biomass; Species Richness; Community Composition; Traits	0	0	0	0	0	0	0	0	0	0	0	0	0	0	0	0	0	0	0	0	0	0	0	0	0	0	0	0	0	0	0	0	0	0	0	0	0	0	0	0	0	0	0	0	0	0	0	0
Plectorhinchus gibbosus	Abundance; Biomass; Species Richness; Community Composition; Traits	0	0	0	0	0	0	0	0	0	0	0	0	0	0	0	0	0	0	0	0	0	0	0	0	0	0	0	0	0	0	0	0	0	0	0	0	0	0	0	0	0	0	0	0	0	0.24	0	0
Plectorhinchus vittatus	Abundance; Biomass; Species Richness; Community Composition; Traits	0	0	0	0	0	0	0	0	0	0	0	0	0	0	0	0	0	0	0	0	0	0	0	0	0	0	0	0	0.24	0	0	0	0	0	0	0	0	0	0	0	0	0	0	0	0	0	0	0
Plectroglyphidodon dickii	Abundance; Biomass; Species Richness; Community Composition; Traits	0	0	0	0	0	0	0	0	0	0	0	0	0	0	0	0	0	0	0	0	0	0	0	0	0	0	0	0	0	0	0	0	0	0	0	0	0	0	0	0	0	0	0	0	0	0	0	0
Plectropomus laevis	Abundance; Biomass; Species Richness; Community Composition; Traits	0	0	0	0	0	0	0	0	0	0	0	0	0	0	0	0	0	0	0	0	0	0	0	0	0	0	0	0	0.08	0	0	0	0	0	0	0	0	0	0	0	0	0	0	0	0	0	0	0
Plectropomus pessuliferus	Abundance; Biomass; Species Richness; Community Composition; Traits	0	0	0	0	0	0	0	0	0	0	0	0	0	0	0	0	0	0	0	0	0	0	0	0	0	0	0	0	0	0	0	0	0	0	0	0	0	0	0	0	0	0	0	0	0	0	0	0
Plesiobatis daviesi	Abundance; Biomass; Species Richness; Community Composition; Traits	0	0.08	0	0	0	0	0	0	0	0	0	0	0	0	0	0	0	0	0	0	0	0	0	0	0	0	0	0	0	0	0	0	0	0	0	0	0	0	0	0	0	0	0	0	0	0	0	0
Polyipnus spp.	Abundance; Biomass; Species Richness; Community Composition; Traits	0.16	0.08	0	0	0	0	0	0	0	0	0	0	0	0.24	0.48	0	0	0	0	0	0	0	0.24	0.16	0	0	0	0	0	0	0	0	0.4	0.4	0.56	0	0	0	0	0.16	0	0	0	0	0	0	0	0
Polymixia sp.	Abundance; Biomass; Species Richness; Community Composition; Traits	0	0	0	0	0	0	0	0	0	0	0	0	0	0	0	0	0	0	0	0	0	0	0	0	0	0	0	0	0	0	0	0	0	0	0	0	0	0	0.08	0	0	0	0	0	0	0	0	0
Pomacanthidae	Abundance; Biomass	0	0	0	0	0	0	0	0	0	0	0	0	0	0	0	0	0	0	0	0	0	0	0	0	0	0	0	0	0	0	0	0	0	0	0	0	0	0	0	0	0	0	0	0	0	0	0	0
Pomacanthus imperator	Abundance; Biomass; Species Richness; Community Composition; Traits	0	0	0	0	0	0	0	0	0	0	0	0.08	0	0	0	0	0	0	0	0	0	0	0	0	0.16	0	0	0	0.16	0	0	0	0	0	0	0.08	0	0	0	0	0	0	0	0	0	0.08	0	0
Pomacanthus xanthometopon	Abundance; Biomass; Species Richness; Community Composition; Traits	0	0	0	0	0	0	0	0	0	0	0	0	0	0	0	0	0	0	0	0	0	0	0	0	0	0	0	0	0	0	0	0	0	0	0	0	0	0	0	0	0	0	0	0	0	0	0	0
Pomacentridae	Abundance; Biomass	0	0	0	0	0	0	0	0	0	0	0	0	0	0	0	0	0	0	0	0	0	0	0	0	0	0	0	0	0.08	0	0	0	0	0	0	0.08	0.16	0	0	0	0	0.16	0	0	0	0	0	0
Pomacentrus	Abundance; Biomass	0	0	0	0	0	0	0	0	0	0	0	0	0	0	0	0	0	0	0	0	0	0	0	0	0.08	0	0	0	0	0	0	0	0	0	0	0	0	0	0	0	0	0.08	0	0	0	0	0	0
Pomacentrus caeruleus	Abundance; Biomass; Species Richness; Community Composition; Traits	0	0	0	0	0	0	0	0	0	0	0	0	0	0	0	0	0	0	0	0	0	0	0	0	0	0	0	0	0	0	0	0	0	0	0	0	0	0	0	0	0	0	0	0	0	0	0	0
Pomacentrus chrysurus	Abundance; Biomass; Species Richness; Community Composition; Traits	0	0	0	0	0	0	0	0	0	0	0	0	0	0	0	0	0	0	0	0	0	0	0	0	0	0	0	0	0	0	0	0	0	0	0	0	0	0	0	0	0	0	0	0	0	0	0	0
Pomacentrus indicus / P. nagasakiensis	Abundance; Biomass; Species Richness; Community Composition; Traits	0	0	0	0	0.08	0	0.16	0	0	0	0	0	0	0	0	0	0	0	0	0	0	0	0	0	0	0	0	0	0	0	0	0	0	0	0	0	0	0	0	0	0	0.16	0	0	0	0	0	0
Pomacentrus philippinus	Abundance; Biomass; Species Richness; Community Composition; Traits	0	0	0	0	0	0	0	0	0	0	0	0	0	0	0	0	0	0	0	0	0	0	0	0	0	0	0	0	0	0	0	0	0	0	0	0	0	0	0	0	0	0	0	0	0	0	0	0
Pristiapogon kallopterus	Abundance; Biomass; Species Richness; Community Composition; Traits	0	0	0	0	0	0	0	0	0	0	0	0	0	0	0	0	0	0	0	0	0	0	0	0	0	0.08	0	0	0	0	0	0	0	0	0	0	0	0	0	0	0	0	0	0	0	0	0	0
Pristipomoides auricilla	Abundance; Biomass; Species Richness; Community Composition; Traits	0	0	0	0	0	0	0	0	0	0	0	0	0	0	0	0	0	0	0	0	0	0	0	0	0	0	0	0	0	0	0	0	0	0	0	0	0	0	0	0	0	0	0	0	0.16	0	0	0
Pristipomoides multidens	Abundance; Biomass; Species Richness; Community Composition; Traits	0	0	0	0	0	0	0	0	0	0	0	0	0	0	0	0	0	0	0	0	0	0	0	0	0	0	0	0	0	0	0	0	0	0	0.08	0	0	0	0	0	0	0	0	0	0	0	0	0.08
Prognathodes guyotensis	Abundance; Biomass; Species Richness; Community Composition; Traits	0	0	0	0	0	0	0	0	0	0	0	0	0	0	0	0	0	0	0	0	0	0	0.08	0	0	0	0	0	0	0	0	0	0	0	0	0	0	0	0	0	0	0	0	0	0	0	0	0
Pseudanthias	Abundance; Biomass	0	0	0	0	0.56	0.16	0.08	0	0.96	0.08	0	0	1.6	0	0	0	0	0	0	0	0	0.08	0	0	7.2	0.4	0	0	28.24	18.96	0	0.48	0	0	0	9.68	52.96	0	0	0	0	16.16	3.2	0	0.16	2.8	0	0
Pseudanthias bimaculatus	Abundance; Biomass; Species Richness; Community Composition; Traits	0	0	0	0	3.76	2.08	10.32	0	0.4	0	0	0	0.24	0	0	0	0	0	0	0	0	0	0	0	1.04	0	0	0	0.08	0.48	0	0	0	0	0	0	0	0	0	0	0	2.32	0	0	0	0.16	0	0
Pseudanthias bimarginatus	Abundance; Biomass; Species Richness; Community Composition; Traits	0	0	0	0	0	0	0	0	0	0	0	0.96	3.92	0	0	0	0	0	0	0	0	0	0	0	4.56	0	0	0	7.92	4.72	0	0	0	0	0	0	0	0	0	0	0	2.88	0	0	0	3.68	0	0
Pseudanthias cooperi	Abundance; Biomass; Species Richness; Community Composition; Traits	0	0	0	0	0.08	0	0	0	0	0	0	1.28	0.48	0	0	0	0	0	0	0	0	0	0	0	0.32	0	0	0	0	3.36	0	0	0	0	0	0.16	0.16	0	0	0	0	2.8	0	0	0	0	0	0
Pseudanthias evansi	Abundance; Biomass; Species Richness; Community Composition; Traits	0	0	0	0	0.08	0	0	0	0	0	0	0	0	0	0	0	0	0	0	0	0	0	0	0	0	0	0	0	0.32	2.08	0	0	0	0	0	0	0.72	0	0	0	0	6.48	0	0	0	0.08	0	0
Pseudanthias pulcherrimus	Abundance; Biomass; Species Richness; Community Composition; Traits	0	0	0	0	0.08	0	0	0	0	0	0	0	0	0	0	0	0	0	0	0	0	0	0	0	1.76	0	0	0	0.08	0.24	0	0	0	0	0	25.28	30.48	0	0	0	0	27.04	0	0	0	1.68	0	0
Pseudanthias squamipinnis	Abundance; Biomass; Species Richness; Community Composition; Traits	0	0	0	0	1.6	0.8	3.52	0	0	0	0	0.96	0	0	0	0	0	0	0	0	0	0	0	0	0	0	0	0	16.72	1.36	0	0	0	0	0	0	4.16	0	0	0	0	0.64	0	0	0	0	0	0
Pseudobalistes flavimarginatus	Abundance; Biomass; Species Richness; Community Composition; Traits	0	0	0	0	0	0	0	0	0	0	0	0.08	0	0	0	0	0	0	0	0	0	0	0	0	0	0	0	0	0	0	0	0	0	0	0	0	0	0	0	0	0	0	0	0	0	0	0	0
Pseudocheilinus evanidus	Abundance; Biomass; Species Richness; Community Composition; Traits	0	0	0	0	0.08	0	0	0	0	0	0	0	0	0	0	0	0	0	0	0	0	0	0	0	0	0	0	0	0	0	0	0	0	0	0	0	0	0	0	0	0	0.16	0	0	0	0	0	0
Pseudocheilinus hexataenia	Abundance; Biomass; Species Richness; Community Composition; Traits	0	0	0	0	0	0	0	0	0	0	0	0	0	0	0	0	0	0	0	0	0	0	0	0	0	0	0	0	0	0	0	0	0	0	0	0	0	0	0	0	0	0	0	0	0	0	0	0
Pseudocoris yamashiroi	Abundance; Biomass; Species Richness; Community Composition; Traits	0	0	0	0	0	0	0	0	0	0	0	0	0	0	0	0	0	0	0	0	0	0	0	0	0	0	0	0	0	0	0	0	0	0	0	0	0	0	0	0	0	0	0	0	0	0.16	0	0
Pseudodax moluccanus	Abundance; Biomass; Species Richness; Community Composition; Traits	0	0	0	0	0	0	0	0	0	0	0	0.16	0	0	0	0	0	0	0	0	0	0	0	0	0	0	0	0	0.08	0.16	0	0	0	0	0	0.08	0	0	0	0	0	0	0	0	0	0	0	0
Ptereleotris evides	Abundance; Biomass; Species Richness; Community Composition; Traits	0	0	0	0	0	0	0	0	0	0	0	0	0	0	0	0	0	0	0	0	0	0	0	0	0	0	0	0	0	0	0	0	0	0	0	0	0	0	0	0	0	0	0	0	0	0	0	0
Pterocaesio	Abundance; Biomass	0	0	0	0	0	0	0	0	0	0	0	0	0	0	0	0	0	0	0	0	0	0	0	0	0	0	0	0	0	0	0	0	0	0	0	0	0	0	0	0	0	0	0	0	0	0	0	0
Pterocaesio lativittata	Abundance; Biomass; Species Richness; Community Composition; Traits	0	0	0	0	0	0	0	0	0	0	0	0	0	0	0	0	0	0	0	0	0	0	0	0	0	0	0	0	0.16	0	0	0	0	0	0	0	0	0	0	0	0	0	0	0	0	0	0	0
Pterocaesio pisang	Abundance; Biomass; Species Richness; Community Composition; Traits	0	0	0	0	0	0	0.88	0	0	0	0	0	0	0	0	0	0	0	0	0	0	0	0	0	0	0	0	0	0	0	0	0	0	0	0	0	0	0	0	0	0	0	0	0	0	0	0	0
Pterocaesio tile	Abundance; Biomass; Species Richness; Community Composition; Traits	0	0	0	0	0	0	0	0	0	0	0	0	0	0	0	0	0	0	0	0	0	0	0	0	0	0	0	0	0	6.32	0	0	0	0	0	0	0	0	0	0	0	0	0	0	0	0	0	0
Pterocaesio trillineata	Abundance; Biomass; Species Richness; Community Composition; Traits	0	0	0	0	0	0	0	0	0	0	0	0	0	0	0	0	0	0	0	0	0	0	0	0	0	0	0	0	0	0	0	0	0	0	0	0	0	0	0	0	0	0	0	0	0	0	0	0
Pterois antennata	Abundance; Biomass; Species Richness; Community Composition; Traits	0	0	0	0	0	0	0	0	0	0	0	0	0	0	0	0	0	0	0	0	0	0	0	0	0	0	0	0	0.08	0	0	0	0	0	0	0	0	0	0	0	0	0	0	0	0	0	0	0
Pycnochromis delta	Abundance; Biomass; Species Richness; Community Composition; Traits	0	0	0	0	0.32	0.4	0.48	0	0	0	0	0	0	0	0	0	0	0	0	0	0	0	0	0	0	0	0	0	5.28	6.56	0	0	0	0	0	2.4	3.28	0	0	0	0	1.28	0	0	0	0.16	0	0
Pycnochromis dimidiatus	Abundance; Biomass; Species Richness; Community Composition; Traits	0	0	0	0	0	0	0	0	0	0	0	0	0	0	0	0	0	0	0	0	0	0	0	0	0	0	0	0	0	0	0	0	0	0	0	0	0	0	0	0	0	0	0	0	0	0	0	0
Pycnochromis flavipectoralis	Abundance; Biomass; Species Richness; Community Composition; Traits	0	0	0	0	0	0	0	0	0	0	0	0	0	0	0	0	0	0	0	0	0	0	0	0	0	0	0	0	0	0	0	0	0	0	0	0	0	0	0	0	0	0	0	0	0	0	0	0
Pygoplites diacanthus	Abundance; Biomass; Species Richness; Community Composition; Traits	0	0	0	0	0	0	0.08	0	0	0	0	0	0	0	0	0	0	0	0	0	0	0	0	0	0	0	0	0	0.16	0	0	0	0	0	0	0.24	0.16	0	0	0	0	0	0	0	0	0	0	0
Randallichthys filamentosus	Abundance; Biomass; Species Richness; Community Composition; Traits	0	0	0	0.08	0	0	0	0	0	0.32	0	0	0	0	0.08	0	0	0	0	0	0	0	0.08	0	0	0	0	0	0	0	0	0.16	0	0.08	0	0	0	0	0	0	0	0	0	0	0	0	0	0
Rexea bengalensis	Abundance; Biomass; Species Richness; Community Composition; Traits	0	0	0	0	0	0	0	0	0	0	0	0	0	0	0	0	0	0	0	0	0	0	0	0	0	0	0	0	0	0	0	0	0	0	0	0	0	0	0	0	0	0	0	0.08	0	0	0	0
Rhabdamia gracilis	Abundance; Biomass; Species Richness; Community Composition; Traits	0	0	0	0	0	0	0	0	0	0	0	0	0	0	0	0	0	0	0	0	0	0	0	0	0	0	0	0	0	0	0	0	0	0	0	0	0	0	0	0	0	0	0	0	0	0	0	0
Rhabdosargus globiceps	Abundance; Biomass; Species Richness; Community Composition; Traits	0	0	0	0	0	0	0	0	0	0	0	0	0	0	0	0	0	0	0	0	0	0	0	0	0	0	0	0	0	0	0	0	0	0	0	0	0	0	0	0	0	0	0	0	0	0	0	0
Roa sp. 2	Abundance; Biomass; Species Richness; Community Composition; Traits	0	0	0	0	0	0	0	0	0	0.08	0	0	0	0	0	0	0	0	0	0	0	0	0	0	0	0	0	0	0	0	0.48	0.24	0	0	0	0	0	0	0	0	0.16	0	0.16	0	0.08	0	0	0
Sargocentron	Abundance; Biomass	0	0	0	0	0	0	0	0	0	0	0	0	0	0	0	0	0	0	0	0	0	0	0	0	0	0	0	0	0	0	0	0	0	0	0	0	0	0	0	0	0	0	0	0	0	0	0	0
Sargocentron caudimaculatum	Abundance; Biomass; Species Richness; Community Composition; Traits	0	0	0	0	0	0	0	0	0	0	0	0	1.12	0	0	0	0	0	0	0	0	0	0	0	0	0	0	0	0	0.08	0	0	0	0	0	0	0	0	0	0	0	0.08	0	0	0	0.16	0	0
Sargocentron diadema	Abundance; Biomass; Species Richness; Community Composition; Traits	0	0	0	0	0	0	0	0	0	0	0	0	0	0	0	0	0	0	0	0	0	0	0	0	0	0	0	0	0	0	0	0	0	0	0	0	0	0	0	0	0	0	0	0	0	0	0	0
Sargocentron punctatissimum	Abundance; Biomass; Species Richness; Community Composition; Traits	0	0	0	0	0	0	0	0	0	0	0	0	0	0	0	0	0	0	0	0	0	0	0	0	0	0	0	0	0	0	0.16	0	0	0	0	0	0	0	0	0	0	0	0.4	0	0	0	0	0
Sargocentron spiniferum	Abundance; Biomass; Species Richness; Community Composition; Traits	0	0	0	0	0	0	0	0	0	0	0	0	0	0	0	0	0	0	0	0	0	0	0	0	0	0	0	0	0.16	0	0	0	0	0	0	0	0	0	0	0	0	0	0	0	0	0	0	0
Scaridae	Abundance; Biomass	0	0	0	0	0	0	0	0	0	0	0	0	0	0	0	0	0	0	0	0	0	0	0	0	0	0	0	0	0	0	0	0	0	0	0	0	0	0	0	0	0	0	0	0	0	0	0	0
Scarus	Abundance; Biomass	0	0	0	0	0	0	0	0	0	0	0	0	0	0	0	0	0	0	0	0	0	0	0	0	0	0	0	0	0	0	0	0	0	0	0	0	0	0	0	0	0	0	0	0	0	0	0	0
Scarus caudofasciatus	Abundance; Biomass; Species Richness; Community Composition; Traits	0	0	0	0	0	0	0	0	0	0	0	0	0	0	0	0	0	0	0	0	0	0	0	0	0	0	0	0	0	0	0	0	0	0	0	0	0	0	0	0	0	0	0	0	0	0	0	0
Scarus ferrugineus	Abundance; Biomass; Species Richness; Community Composition; Traits	0	0	0	0	0	0	0	0	0	0	0	0	0	0	0	0	0	0	0	0	0	0	0	0	0	0	0	0	0	0	0	0	0	0	0	0	0	0	0	0	0	0	0	0	0	0	0	0
Scarus frenatus	Abundance; Biomass; Species Richness; Community Composition; Traits	0	0	0	0	0	0	0	0	0	0	0	0	0	0	0	0	0	0	0	0	0	0	0	0	0	0	0	0	0	0	0	0	0	0	0	0	0	0	0	0	0	0	0	0	0	0	0	0
Scarus ghobban	Abundance; Biomass; Species Richness; Community Composition; Traits	0	0	0	0	0	0	0	0	0	0	0	0	0	0	0	0	0	0	0	0	0	0	0	0	0	0	0	0	0	0	0	0	0	0	0	0	0	0	0	0	0	0	0	0	0	0	0	0
Scarus niger	Abundance; Biomass; Species Richness; Community Composition; Traits	0	0	0	0	0	0	0	0	0	0	0	0	0	0	0	0	0	0	0	0	0	0	0	0	0	0	0	0	0	0	0	0	0	0	0	0	0	0	0	0	0	0	0	0	0	0	0	0
Scarus prasiognathos	Abundance; Biomass; Species Richness; Community Composition; Traits	0	0	0	0	0	0	0	0	0	0	0	0	0	0	0	0	0	0	0	0	0	0	0	0	0	0	0	0	0	0	0	0	0	0	0	0	0	0	0	0	0	0	0	0	0	0	0	0
Scarus rubroviolaceus	Abundance; Biomass; Species Richness; Community Composition; Traits	0	0	0	0	0	0	0	0	0	0	0	0	0	0	0	0	0	0	0	0	0	0	0	0	0	0	0	0	0	0	0	0	0	0	0	0	0	0	0	0	0	0	0	0	0	0	0	0
Scarus scaber	Abundance; Biomass; Species Richness; Community Composition; Traits	0	0	0	0	0	0	0	0	0	0	0	0	0	0	0	0	0	0	0	0	0	0	0	0	0	0	0	0	0	0	0	0	0	0	0	0	0	0	0	0	0	0	0	0	0	0	0	0
Scarus tricolor	Abundance; Biomass; Species Richness; Community Composition; Traits	0	0	0	0	0	0	0	0	0	0	0	0	0	0	0	0	0	0	0	0	0	0	0	0	0	0	0	0	0	0	0	0	0	0	0	0	0	0	0	0	0	0	0	0	0	0	0	0
Scolopsis bilineata	Abundance; Biomass; Species Richness; Community Composition; Traits	0	0	0	0	0	0	0	0	0	0	0	0	0	0	0	0	0	0	0	0	0	0	0	0	0	0	0	0	0	0	0	0	0	0	0	0	0	0	0	0	0	0	0	0	0	0	0	0
Scorpaenidae	Abundance; Biomass	0	0	0	0	0	0	0	0	0	0	0	0	0	0	0	0	0	0	0	0	0	0	0	0	0	0	0	0.08	0	0	0	0.08	0	0.08	0	0.08	0	0	0	0	0	0	0	0	0	0	0	0
Scorpaenidae sp. 1	Abundance; Biomass; Species Richness; Community Composition; Traits	0	0	0	0	0	0	0	0	0	0	0	0	0	0	0	0	0	0	0	0	0	0	0	0.08	0	0	0	0	0	0	0.08	0.24	0	0.24	0	0	0	0	0	0	0	0	0.24	0	0	0	0	0
Scorpaenidae sp. 2	Abundance; Biomass; Species Richness; Community Composition; Traits	0	0	0	0	0	0	0	0	0	0	0	0	0	0	0	0	0	0	0	0	0	0	0	0	0	0	0	0	0	0	0	0	0	0	0	0	0	0	0	0	0	0	0	0	0.08	0	0	0
Scorpaenidae sp. 3	Abundance; Biomass; Species Richness; Community Composition; Traits	0	0	0	0	0	0	0	0	0	0	0	0	0	0	0	0	0	0	0	0	0.08	0	0	0	0	0	0	0	0	0	0	0	0	0	0	0	0	0	0.08	0	0	0	0	0	0	0	0	0
Serranidae	Abundance; Biomass	0	0	0	0	0	0	0	0	0	0.08	0.08	0	0	0	0	0	0	0	0	0	0	0	0	0	0.08	0	0	0	0	0	0	0	0	0	0	0	0	0	0	0	0	1.52	0	0	0.08	0.08	0	0
Serranidae sp. 1	Abundance; Biomass; Species Richness; Community Composition; Traits	0	0	0	0	0	0	0	0	0	0	0	0	0	0	0	0	0	0	0	0	0	0	0	0	0	0	0	0	0	0	0	0	0	0	0	0	0	0	0	0	0	0	0	0	0	0	0	0
Siganus corallinus	Abundance; Biomass; Species Richness; Community Composition; Traits	0	0	0	0	0	0	0	0	0	0	0	0	0	0	0	0	0	0	0	0	0	0	0	0	0	0	0	0	0	0	0	0	0	0	0	0	0	0	0	0	0	0	0	0	0	0	0	0
Siganus laqueus	Abundance; Biomass; Species Richness; Community Composition; Traits	0	0	0	0	0	0	0	0	0	0	0	0	0	0	0	0	0	0	0	0	0	0	0	0	0	0	0	0	0	0	0	0	0	0	0	0	0	0	0	0	0	0	0	0	0	0	0	0
Sphyrna lewini	Abundance; Biomass; Species Richness; Community Composition; Traits	0	0	0	0	0	0	0	0	0.08	0	0	0	0	0	0	0	0	0	0	0	0	0.08	0	0	0	0	0	0	0	0	0	0	0	0	0	0	0	0	0	0	0	0	0	0	0	0	0	0
Squalus mitsukurii	Abundance; Biomass; Species Richness; Community Composition; Traits	0	0	0	0	0	0	0	0	0	0	0	0	0	0	0	0	0	0	0	0	0	0	0	0	0	0	0	0	0	0	0	0	0	0	0	0	0	0	0	0	0	0	0	0	0	0	0.08	0
Stegastes lacrymatus	Abundance; Biomass; Species Richness; Community Composition; Traits	0	0	0	0	0	0	0	0	0	0	0	0	0	0	0	0	0	0	0	0	0	0	0	0	0	0	0	0	0	0	0	0	0	0	0	0	0	0	0	0	0	0	0	0	0	0	0	0
Sufflamen	Abundance; Biomass	0	0	0	0	0	0	0.16	0	0	0	0	0	0	0	0	0	0	0	0	0	0	0	0	0	0.08	0	0	0	0	0	0	0	0	0	0	0.16	0.08	0	0	0	0	0.08	0	0	0	0	0	0
Sufflamen bursa	Abundance; Biomass; Species Richness; Community Composition; Traits	0	0	0	0	0	0	0	0	0	0	0	0	0	0	0	0	0	0	0	0	0	0	0	0	0.16	0	0	0	0.08	0	0	0	0	0	0	0	0.32	0	0	0	0	0.16	0	0	0	0.16	0	0
Sufflamen chrysopterum	Abundance; Biomass; Species Richness; Community Composition; Traits	0	0	0	0	0	0	0	0	0	0	0	0	0	0	0	0	0	0	0	0	0	0	0	0	0	0	0	0	0	0	0	0	0	0	0	0	0	0	0	0	0	0.08	0	0	0	0	0	0
Sufflamen fraenatum	Abundance; Biomass; Species Richness; Community Composition; Traits	0	0	0	0	0	0	0.08	0	0	0	0	0.32	0.08	0	0	0	0	0	0	0	0	0	0	0	0.4	0	0	0	0.24	0.08	0	0	0	0	0	0.08	0	0	0	0	0	0.24	0	0	0	0.16	0	0
Symphysanodon sp.	Abundance; Biomass; Species Richness; Community Composition; Traits	0	0	0	0.24	0	0	0	0.08	0	0.08	0	0	0	0	0	0	0	0	0	0	0	0.24	0	0	0	0.24	0.48	0	0	0	0.56	0.32	0	0	0	0	0	0	0	0	0.48	0	0	0	0.32	0	0	0
Synaphobranchus	Abundance; Biomass	0	0.4	0.08	0	0	0	0	0	0	0	0	0	0	0	0	0	0	0	0	0	0	0	0	0	0	0	0	0	0	0	0	0	0	0	0	0	0	0	0	0	0	0	0	0	0	0	0	0
Synaphobranchus sp. 1	Abundance; Biomass; Species Richness; Community Composition; Traits	0.24	0	0.08	0	0	0	0	0	0	0	0	0	0	0	0	0	0	0	0	0	0	0	0.08	0	0	0	0	0	0	0	0	0	0.08	0.32	0.08	0	0	0	0	0	0	0	0	0	0	0	0	0
Synaphobranchus sp. 2	Abundance; Biomass; Species Richness; Community Composition; Traits	0	0	0	0	0	0	0	0	0	0	0	0	0	0	0	0	0	0	0	0	0.08	0	0	0	0	0	0	0	0	0	0	0	0	0	0	0	0	0	0	0.08	0	0	0	0	0	0	0	0
Syngnathidae sp.	Abundance; Biomass; Species Richness; Community Composition; Traits	0	0	0	0	0	0	0	0	0	0	0	0	0	0	0	0	0	0	0	0	0	0	0	0	0	0	0	0	0	0	0	0	0	0	0	0.08	0	0	0	0	0	0	0	0	0	0	0	0
Synodus	Abundance; Biomass	0	0	0	0	0	0	0	0	0	0	0	0	0	0	0	0	0	0	0	0	0	0	0	0	0	0	0	0	0	0	0	0	0	0	0	0	0	0	0	0	0	0	0	0	0	0	0	0
Synodus dermatogenys	Abundance; Biomass; Species Richness; Community Composition; Traits	0	0	0	0	0	0	0	0	0	0	0	0	0	0	0	0	0	0	0	0	0	0	0	0	0	0	0	0	0	0	0	0	0	0	0	0	0	0	0	0	0	0	0	0	0	0	0	0
Synodus rubromarmoratus	Abundance; Biomass; Species Richness; Community Composition; Traits	0	0	0	0	0	0	0	0	0	0	0	0	0	0	0	0	0	0	0	0	0	0	0	0	0	0	0	0	0	0	0	0	0	0	0	0	0	0	0	0	0	0	0	0	0	0	0	0
Synodus sp. 1	Abundance; Biomass; Species Richness; Community Composition; Traits	0	0	0	0	0	0	0	0	0	0	0	0	0	0	0	0	0	0	0	0	0	0	0	0	0	0	0	0	0	0	0	0	0	0.08	0	0	0	0	0	0	0	0	0	0	0	0	0	0
Synodus variegatus	Abundance; Biomass; Species Richness; Community Composition; Traits	0	0	0	0.08	0	0	0	0	0	0	0	0	0	0	0	0	0	0	0	0	0	0	0	0	0	0	0	0	0	0	0	0	0	0	0	0	0	0	0	0	0	0.08	0	0	0	0	0	0
Thalassoma	Abundance; Biomass	0	0	0	0	0	0	0	0	0	0	0	0	0	0	0	0	0	0	0	0	0	0	0	0	0	0	0	0	0	0	0	0	0	0	0	0	0	0	0	0	0	0	0	0	0	0	0	0
Thalassoma amblycephalum	Abundance; Biomass; Species Richness; Community Composition; Traits	0	0	0	0	0	0	0	0	0	0	0	0	0	0	0	0	0	0	0	0	0	0	0	0	0	0	0	0	0	0	0	0	0	0	0	0	0	0	0	0	0	0	0	0	0	0	0	0
Thalassoma hardwicke	Abundance; Biomass; Species Richness; Community Composition; Traits	0	0	0	0	0	0	0	0	0	0	0	0	0	0	0	0	0	0	0	0	0	0	0	0	0	0	0	0	0	0	0	0	0	0	0	0	0	0	0	0	0	0	0	0	0	0	0	0
Thalassoma jansenii	Abundance; Biomass; Species Richness; Community Composition; Traits	0	0	0	0	0	0	0	0	0	0	0	0	0	0	0	0	0	0	0	0	0	0	0	0	0	0	0	0	0	0	0	0	0	0	0	0	0	0	0	0	0	0	0	0	0	0	0	0
Thalassoma lunare	Abundance; Biomass; Species Richness; Community Composition; Traits	0	0	0	0	0	0	0	0	0	0	0	0	0	0	0	0	0	0	0	0	0	0	0	0	0	0	0	0	0	0	0	0	0	0	0	0	0	0	0	0	0	0	0	0	0	0	0	0
Torpedo panthera	Abundance; Biomass; Species Richness; Community Composition; Traits	0	0	0	0	0	0	0	0	0	0	0	0	0	0	0	0	0	0	0	0	0	0	0	0	0	0	0	0	0	0	0	0	0	0	0	0.08	0	0	0	0	0	0	0	0	0	0	0	0
Tosanoides sp.	Abundance; Biomass; Species Richness; Community Composition; Traits	0	0	0	0	0	0	0	0	0	0	0	0	0	0.08	0.08	0	0	0	0	0	0	0	0	0	0	0	0.32	0	0	0	1.04	0.08	0	0.08	0.24	0	0	0	0	0	0	0.08	0.16	0	0	0	0	0
Triacanthodes ethiops	Abundance; Biomass; Species Richness; Community Composition; Traits	0	0	0	0	0	0	0	0	0	0	0	0	0	0	0	0	0	0	0	0	0	0	0	0	0	0	0	0	0	0	0	0	0	0	0	0	0	0	0	0	0	0	0	0	0	0	0	0
Triaenodon obesus	Abundance; Biomass; Species Richness; Community Composition; Traits	0	0	0	0	0	0	0	0	0	0	0	0	0	0	0	0	0	0	0	0	0	0	0	0	0	0	0	0	0	0	0	0	0	0	0	0	0	0	0	0	0	0	0	0	0	0	0	0
Unknown sp. 1	Abundance	0	0	0	0	0	0	0	0	0	0	0	0	0	0	0	0	0	0	0	0	0	0	0	0	0	0	0	0	0	0	0	0	0	0	0	0	0	0	0	0.08	0	0	0	0	0	0	0	0
Unknown sp. 2	Abundance	0	0	0	0	0	0	0	0	0	0	0	0	0	0	0	0	0	0	0	0	0	0	0	0	0	0	0	0	0	0	0	0	0	0	0	0	0	0	0	0	0	0	0	0	0	0	0	0
Unknown sp. 3	Abundance	0	0	0	0	0	0	0	0	0	0	0	0	0	0	0	0	0	0	0	0	0	0	0	0	0	0	0	0	0	0	0	0	0	0	0	0	0	0	0	0	0	0	0	0	0	0	0	0
Uranoscopidae sp.	Abundance; Biomass; Species Richness; Community Composition; Traits	0	0	0	0	0	0	0	0	0	0	0	0	0	0	0	0	0	0	0.08	0	0	0	0	0	0	0	0	0	0	0	0	0	0	0	0	0	0	0	0	0	0	0	0	0	0	0	0	0
Vanderhorstia cf. ambanoro	Abundance; Biomass; Species Richness; Community Composition; Traits	0	0	0	0	0	0	0	0	0	0	0	0	0	0	0	0	0	0	0	0	0	0	0	0	0	0	0	0	0	0	0	0	0	0	0	0	0	0	0	0	0	0	0	0	0	0	0	0
Variola	Abundance; Biomass	0	0	0	0	0	0	0	0	0	0	0	0	0	0	0	0	0	0	0	0	0	0	0	0	0	0	0	0	0	0	0	0	0	0	0	0	0	0	0	0	0	0	0	0	0	0	0	0
Variola albimarginata	Abundance; Biomass; Species Richness; Community Composition; Traits	0	0	0	0	0	0	0	0	0	0	0	0.08	0.16	0	0	0	0	0	0	0	0	0	0	0	0	0	0	0	0	0.16	0	0	0	0	0	0	0	0	0	0	0	0	0	0	0	0	0	0
Variola louti	Abundance; Biomass; Species Richness; Community Composition; Traits	0	0	0	0	0	0	0	0	0	0	0	0	0	0	0	0	0	0	0	0	0	0	0	0	0	0	0	0	0	0	0	0	0	0	0	0	0	0	0	0	0	0	0	0	0	0	0	0
Ventrifossa	Abundance; Biomass; Species Richness; Community Composition; Traits	0	0.08	0	0	0	0	0	0	0	0	0	0	0	0	0	0	0	0	0	0	0	0	0	0	0	0	0	0	0	0	0	0	0	0	0	0	0	0	0	0	0	0	0	0	0	0	0	0.16
Wattsia mossambica	Abundance; Biomass; Species Richness; Community Composition; Traits	0	0	0	0.16	0	0	0	0	0	0	0	0	0	0	0	0	0	0	0	0	0	0	0	0	0	0	0	0	0	0	0	0	0	0	0	0	0	0	0	0	0	0	0	0	0	0	0	0
Xanthichthys auromarginatus	Abundance; Biomass; Species Richness; Community Composition; Traits	0	0	0	0	0	0	0	0	0	0	0	0	0	0	0	0	0	0	0	0	0	0	0	0	0	0	0	0	0	0	0	0	0	0	0	0	0	0	0	0	0	0	0	0	0	0	0	0
Zanclus cornutus	Abundance; Biomass; Species Richness; Community Composition; Traits	0	0	0	0	0	0	0	0	0	0	0	0	0.16	0	0	0	0	0	0	0	0	0	0	0	0	0	0	0	0.4	0.32	0	0	0	0	0	0	0.08	0	0	0	0	0	0	0	0	0	0	0
Zebrasoma desjardinii	Abundance; Biomass; Species Richness; Community Composition; Traits	0	0	0	0	0	0	0	0	0	0	0	0	0	0	0	0	0	0	0	0	0	0	0	0	0	0	0	0	0	0	0	0	0	0	0	0	0	0	0	0	0	0	0	0	0	0	0	0
Zebrasoma scopas	Abundance; Biomass; Species Richness; Community Composition; Traits	0	0	0	0	0	0	0	0	0	0	0	0	0	0	0	0	0	0	0	0	0	0	0	0	0	0	0	0	0	0	0	0	0	0	0	0	0	0	0	0	0	0	0	0	0	0	0	0
Zoarcidae sp. 1	Abundance; Biomass; Species Richness; Community Composition; Traits	0	0	0.24	0	0	0	0	0	0	0	0	0	0	0	0	0	0	0	0	0	0	0	0	0	0	0	0	0	0	0	0	0	0	0	0	0	0	0	0	0	0	0	0	0	0	0	0	0
[truncated: 56 more columns]

## Sheet: Biomass
Species Name - Biomass	Types of Analyses Used	MAL1_OSUB_D003_VAA_A_VC13_VC14_Fish_490m_T1	MAL1_OSUB_D003_VAA_A_VC13_VC14_Fish_490m_T2	MAL1_OSUB_D003_VAA_A_VC13_VC14_Fish_490m_T3	MAL1_OSUB_D035_VAA_A_VC13_VC14_Fish_120m_T2	MAL1_OSUB_D035_VAA_A_VC13_VC14_Fish_60m_T3	MAL1_OSUB_D035_VAA_A_VC13_VC14_Fish_60m_T4	MAL1_OSUB_D035_VAA_A_VC13_VC14_Fish_T1_120m	MAL1_OSUB_D035_VAA_A_VC13_VC14_Fish_60m_T5	MAL1_OSUB_D047_LAA_B_VC13_VC14_Fish_120m_T2	MAL1_OSUB_D047_LAA_B_VC13_VC14_Fish_120m_T5	MAL1_OSUB_D047_LAA_B_VC13_VC14_Fish_250m_T1	MAL1_OSUB_D047_LAA_B_VC13_VC14_Fish_60m_T3	MAL1_OSUB_D047_LAA_B_VC13_VC14_Fish_60m_T4	MAL1_OSUB_D060_LAA_B_VC13_VC14_Fish_250m_T1	MAL1_OSUB_D060_LAA_B_VC13_VC14_Fish_250m_T4	MAL1_OSUB_D072_LAA_B_VC13_VC14_Fish_490m_T1	MAL1_OSUB_D072_LAA_B_VC13_VC14_Fish_490m_T2	MAL1_OSUB_D072_LAA_B_VC13_VC14_Fish_490m_T3	MAL1_OSUB_D100_HUV_C_VC13_VC14_Fish_500m_T1	MAL1_OSUB_D100_HUV_C_VC13_VC14_Fish_500m_T2	MAL1_OSUB_D100_HUV_C_VC13_VC14_Fish_500m_T3	MAL1_OSUB_D112_HUV_C_VC13_VC14_Fish_120m_T4	MAL1_OSUB_D112_HUV_C_VC13_VC14_Fish_250m_T1	MAL1_OSUB_D112_HUV_C_VC13_VC14_Fish_250m_T2	MAL1_OSUB_D112_HUV_C_VC13_VC14_Fish_60m_T3	MAL1_OSUB_D131_HUV_C_VC13_VC14_Fish_120m_T2	MAL1_OSUB_D131_HUV_C_VC13_VC14_Fish_120m_T5	MAL1_OSUB_D131_HUV_C_VC13_VC14_Fish_250m_T1	MAL1_OSUB_D131_HUV_C_VC13_VC14_Fish_60m_T3	MAL1_OSUB_D131_HUV_C_VC13_VC14_Fish_60m_T4	MAL1_OSUB_D144_ADD_D_VC13_VC14_Fish_120m_T3	MAL1_OSUB_D144_ADD_D_VC13_VC14_Fish_120m_T6	MAL1_OSUB_D144_ADD_D_VC13_VC14_Fish_250m_T1	MAL1_OSUB_D144_ADD_D_VC13_VC14_Fish_250m_T2	MAL1_OSUB_D144_ADD_D_VC13_VC14_Fish_250m_T7	MAL1_OSUB_D144_ADD_D_VC13_VC14_Fish_60m_T4	MAL1_OSUB_D144_ADD_D_VC13_VC14_Fish_60m_T5	MAL1_OSUB_D156_ADD_D_VC13_VC14_Fish_500m_T1	MAL1_OSUB_D156_ADD_D_VC13_VC14_Fish_500m_T2	MAL1_OSUB_D156_ADD_D_VC13_VC14_Fish_500m_T3	MAL1_OSUB_D173_ADD_D_VC13_VC14_Fish_120m_T1	MAL1_OSUB_D173_ADD_D_VC13_VC14_Fish_60m_T2	MAL1_OSUB_D230_HUV_C_VC13_VC14_Fish_120m_T2	MAL1_OSUB_D230_HUV_C_VC13_VC14_Fish_500m_T1	MAL1_OSUB_D238_LAA_B_VC13_VC14_Fish_120m_T1	MAL1_OSUB_D238_LAA_B_VC13_VC14_Fish_60m_T2	MAL1_OSUB_D260_VAA_A_VC13_VC14_Fish_490m_T1	MAL1_OSUB_D260_VAA_A_VC13_VC14_Fish_490m_T2
Abudefduf vaigiensis	Biomass; Species Richness; Community Composition; Traits	0	0	0	0	0	0	0	0	0	0	0	0	0	0	0	0	0	0	0	0	0	0	0	0	0	0	0	0	0	0	0	0	0	0	0	0	0	0	0	0	0	0	0	0	0	0	0	0
Acanthuridae	Biomass	0	0	0	0	0	0	0	0	0	0	0	0	0	0	0	0	0	0	0	0	0	0	0	0	0	0	0	0	0	0	0	0	0	0	0	0	0	0	0	0	0	0	0	0	0	0	0	0
Acanthurus	Biomass	0	0	0	0	0	0	0	0	0	0	0	0	0	0	0	0	0	0	0	0	0	0	0	0	0	0	0	0	0	0	0	0	0	0	0	0	0	0	0	0	0	0	0	0	0	0	0	0
Acanthurus dussumieri	Biomass; Species Richness; Community Composition; Traits	0	0	0	0	0	0	0	0	0	0	0	0	96.4551	0	0	0	0	0	0	0	0	0	0	0	0	0	0	0	0	0	0	0	0	0	0	0	0	0	0	0	0	0	0	0	0	0	0	0
Acanthurus leucosternon	Biomass; Species Richness; Community Composition; Traits	0	0	0	0	0	0	0	0	0	0	0	0	0	0	0	0	0	0	0	0	0	0	0	0	0	0	0	0	0	0	0	0	0	0	0	0	0	0	0	0	0	0	0	0	0	0	0	0
Acanthurus lineatus	Biomass; Species Richness; Community Composition; Traits	0	0	0	0	0	0	0	0	0	0	0	0	0	0	0	0	0	0	0	0	0	0	0	0	0	0	0	0	0	0	0	0	0	0	0	0	0	0	0	0	0	0	0	0	0	0	0	0
Acanthurus nigricauda	Biomass; Species Richness; Community Composition; Traits	0	0	0	0	0	0	0	0	0	0	0	0	0	0	0	0	0	0	0	0	0	0	0	0	0	0	0	0	0	0	0	0	0	0	0	0	0	0	0	0	0	0	0	0	0	0	0	0
Acanthurus tennentii	Biomass; Species Richness; Community Composition; Traits	0	0	0	0	0	0	0	0	0	0	0	0	0	0	0	0	0	0	0	0	0	0	0	0	0	0	0	0	0	0	0	0	0	0	0	0	0	0	0	0	0	0	0	0	0	0	0	0
Acanthurus thompsoni	Biomass; Species Richness; Community Composition; Traits	0	0	0	0	0	121.869	0	93.5653	0	0	0	16.9478	67.215	0	0	0	0	0	0	0	0	0	0	0	0	0	0	0	65.6377	96.4535	0	0	0	0	0	0	1.47105	0	0	0	0	0	0	0	0	13.3094	0	0
Acanthurus triostegus	Biomass; Species Richness; Community Composition; Traits	0	0	0	0	0	0	0	0	0	0	0	0	0	0	0	0	0	0	0	0	0	0	0	0	0	0	0	0	0	0	0	0	0	0	0	0	0	0	0	0	0	0	0	0	0	0	0	0
Aethaloperca rogaa	Biomass; Species Richness; Community Composition; Traits	0	0	0	0	0	0	0	0	0	0	0	33.5501	19.9585	0	0	0	0	0	0	0	0	0	0	0	0	0	0	0	0	0	0	0	0	0	0	0	0	0	0	0	0	0	0	0	0	497.828	0	0
Aetobatus ocellatus	Biomass; Species Richness; Community Composition; Traits	0	0	0	0	0	0	0	0	0	0	0	0	0	0	0	0	0	0	0	0	0	0	0	0	0	0	0	0	0	0	0	0	0	0	0	0	0	0	0	0	0	0	0	0	0	0	0	0
Aluterus monoceros	Biomass; Species Richness; Community Composition; Traits	0	0	0	0	0	0	0	0	0	0	0	0	0	0	0	0	0	0	0	0	0	0	0	0	8.02365	0	0	0	0	0	0	0	0	0	0	0	0	0	0	0	0	0	0	0	0	0	0	0
Amblyeleotris aurora	Biomass; Species Richness; Community Composition; Traits	0	0	0	0	0	0	0	0	0	0	0	0	0	0	0	0	0	0	0	0	0	0	0	0	0	0	0	0	0	0	0	0	0	0	0	0	0	0	0	0	0	0	0	0	0	0	0	0
Amblyglyphidodon cf. aureus	Biomass; Species Richness; Community Composition; Traits	0	0	0	0	0	0	0	0	0	0	0	0	0	0	0	0	0	0	0	0	0	0	0	0	0	0	0	0	0	0	0	0	0	0	0	0	0	0	0	0	0	0	0	0	0	0	0	0
Amblyglyphidodon indicus	Biomass; Species Richness; Community Composition; Traits	0	0	0	0	0	0	0	0	0	0	0	0	0	0	0	0	0	0	0	0	0	0	0	0	0	0	0	0	0	0	0	0	0	0	0	0	0	0	0	0	0	0	0	0	0	0	0	0
Amphiprion clarkii	Biomass; Species Richness; Community Composition; Traits	0	0	0	0	0	0	0	0	0	0	0	0	0	0	0	0	0	0	0	0	0	0	0	0	0	0	0	0	0	0	0	0	0	0	0	0	0	0	0	0	0	0	0	0	0	0	0	0
Amphiprion nigripes	Biomass; Species Richness; Community Composition; Traits	0	0	0	0	0	0	0	0	0	0	0	0	0	0	0	0	0	0	0	0	0	0	0	0	0	0	0	0	0	0	0	0	0	0	0	0	0	0	0	0	0	0	0	0	0	0	0	0
Anampses meleagrides	Biomass; Species Richness; Community Composition; Traits	0	0	0	0	0	0	0	0	0	0	0	0	0	0	0	0	0	0	0	0	0	0	0	0	0	0	0	0	0	0	0	0	0	0	0	0	0	0	0	0	0	0	0	0	0	0	0	0
Anampses twistii	Biomass; Species Richness; Community Composition; Traits	0	0	0	0	0	0	0	0	0	0	0	0	0	0	0	0	0	0	0	0	0	0	0	0	0	0	0	0	0	0	0	0	0	0	0	0	0	0	0	0	0	0	0	0	0	0	0	0
Anguilliformes	Biomass	6.52137	44.6536	0	0	0	0	0	0	0	0	0	0	0	0	0	0	0	0	10.1149	44.4268	5.54014	0	0	1.78664	0	0	0	0	0	0	0	0	1.1343	0	0	0	0	0.776154	7.36661	4.07499	0	0	0	0.341076	0	0	4.59902	14.5129
Antigonia sp.	Biomass; Species Richness; Community Composition; Traits	0	0	0	0	0	0	0	0	0	0	0	0	0	10.5353	6.63759	0	0	0	0	0	0	0	0.919627	0	0	0	0	0	0	0	0	0	3.38138	0	3.21334	0	0	0.952679	0	0	0	0	0	0	0	0	0	0
Anyperodon leucogrammicus	Biomass; Species Richness; Community Composition; Traits	0	0	0	0	0	0	0	0	0	0	0	0	0	0	0	0	0	0	0	0	0	0	0	0	0	0	0	0	0	0	0	0	0	0	0	0	0	0	0	0	0	0	0	0	0	0	0	0
Aphareus furca	Biomass; Species Richness; Community Composition; Traits	0	0	0	0	0	0	0	0	0	0	0	0	0	0	0	0	0	0	0	0	0	0	0	0	0	0	0	0	0	0	0	0	0	0	0	0	0	0	0	0	0	0	0	0	0	0	0	0
Apogonidae sp. 1	Biomass; Species Richness; Community Composition; Traits	0	0	0	0	0	0	0	0	0	0	0	0	0	0	0	0	0	0	0	0	0	0	0	0	0	0	0	0	0	0	0	0	0	0	0	0	0	0	0	0	0	0	0	0	0	0	0	0
Apolemichthys trimaculatus	Biomass; Species Richness; Community Composition; Traits	0	0	0	0	0	0	0	0	0	0	0	1.25401	10.1803	0	0	0	0	0	0	0	0	0	0	0	2.45445	0	0	0	9.92042	40.2703	0	0	0	0	0	0	0	0	0	0	0	0	0	0	0	4.28008	0	0
Apolemichthys xanthurus	Biomass; Species Richness; Community Composition; Traits	0	0	0	0	0	0	0	0	0	0	0	0	0	0	0	0	0	0	0	0	0	0	0	0	0	0	0	0	0	0	0	0	0	0	0	0	0	0	0	0	0	0	0	0	0	0	0	0
Arothron nigropunctatus	Biomass; Species Richness; Community Composition; Traits	0	0	0	0	0	0	0	0	0	0	0	0	0	0	0	0	0	0	0	0	0	0	0	0	0	0	0	0	0	0	0	0	0	0	0	0	0	0	0	0	0	0	0	0	0	0	0	0
Atherinomorus lacunosus	Biomass; Species Richness; Community Composition; Traits	0	0	0	0	0	0	0	0	0	0	0	0	0	0	0	0	0	0	0	0	0	0	0	0	0	0	0	0	0	0	0	0	0	0	0	0	0	0	0	0	0	0	0	0	0	0	0	0
Aulacocephalus temminckii	Biomass; Species Richness; Community Composition; Traits	0	0	0	0	0	0	0	0	27.5739	1.16652	0	0	0	0	0	0	0	0	0	0	0	0	0	0	0	5.05539	0	0	0	0	0.302421	0	0	0	0	0	0	0	0	0	0	0	0.611165	0	340.091	0	0	0
Balistapus	Biomass	0	0	0	0	0	0	0	0	0	0	0	0	0	0	0	0	0	0	0	0	0	0	0	0	0	0	0	0	0	0	0	0	0	0	0	0	0.460881	0	0	0	0	0	0	0	0	0	0	0
Balistapus undulatus	Biomass; Species Richness; Community Composition; Traits	0	0	0	0	0	0	0	0	0	0	0	0	0	0	0	0	0	0	0	0	0	0	0	0	52.5302	0	0	0	9.97501	9.97501	0	0	0	0	0	8.57969	4.31851	0	0	0	0	0	0	0	0	7.1037	0	0
Balistidae	Biomass	0	0	0	0	0	0	0	0	0	0	0	0	0	0	0	0	0	0	0	0	0	0	0	0	0	0	0	0	6.97246	0	0	0	0	0	0	0	0	0	0	0	0	0	0	0	0	0	0	0
Balistoides conspicillum	Biomass; Species Richness; Community Composition; Traits	0	0	0	0	0	0	0	0	0	0	0	0	0	0	0	0	0	0	0	0	0	0	0	0	63.7149	0	0	0	0	6.44402	0	0	0	0	0	0	0	0	0	0	0	0	0	0	0	0	0	0
Balistoides viridescens	Biomass; Species Richness; Community Composition; Traits	0	0	0	0	0	0	0	0	0	0	0	0	0	0	0	0	0	0	0	0	0	0	0	0	42.1153	0	0	0	0	0	0	0	0	0	0	0	0	0	0	0	0	0	0	0	0	0	0	0
Beryx spp.	Biomass; Species Richness; Community Composition; Traits	290.167	46.4352	0	0	0	0	0	0	0	0	0	0	0	0	0	0	0	0	29.3147	124.545	97.3324	0	0	0	0	0	0	0	0	0	0	0	0	0	0	0	0	0	24.9213	1.32064	0	0	0	0	0	0	0	34.4161
Blenniidae	Biomass	0	0	0	0	0	0	0	0	0	0	0	0	0.159495	0	0	0	0	0	0	0	0	0	0	0	0	0	0	0	0	0	0	0	0	0	0	0	0	0	0	0	0.136846	0	0	0	0	0	0	0
Bodianus anthioides	Biomass; Species Richness; Community Composition; Traits	0	0	0	0	0	0	0	0	0	0	0	0	0	0	0	0	0	0	0	0	0	0	0	0	0	0	0	0	30.9031	0.850626	0	0	0	0	0	0	0	0	0	0	0	0	0	0	0	0	0	0
Bodianus axillaris	Biomass; Species Richness; Community Composition; Traits	0	0	0	0	0	0	0	0	0	0	0	0	0	0	0	0	0	0	0	0	0	0	0	0	0	0	0	0	0	0	0	0	0	0	0	0	0	0	0	0	0	0	0	0	0	0	0	0
Bodianus diana	Biomass; Species Richness; Community Composition; Traits	0	0	0	0	0	0	0	0	0	0	0	0	0	0	0	0	0	0	0	0	0	0	0	0	0	0	0	0	0	2.59276	0	0	0	0	0	2.04798	0	0	0	0	0	0	0	0	0	0	0	0
Bodianus trilineatus	Biomass; Species Richness; Community Composition; Traits	0	0	0	0	0	0	0	0	0	0	0	0	0	0	0	0	0	0	0	0	0	0.183213	0	0	0	0	0	0	0	0	0	1.79982	0	0	0	0	0	0	0	0	0	0	0	0	4.5522	0	0	0
Bothidae sp.	Biomass; Species Richness; Community Composition; Traits	0	0	0	0	0	0	0	0	0	0	0	0	0	0	0	0	0	0	0	0	0	0	0	0	0	0	0	0	0	0	0	0	0	0	0	0	0	0	0	0	0	0	0	0	0	0	0	0
Bothidae sp. 2	Biomass; Species Richness; Community Composition; Traits	0	0	0	0	0	0	0	0	0	0	0	0	0	0	0	0	0	0	0	0	0	0	0	0	0	0	0	0	0	0	0	0	0	0	0	0	0	0	0	0	0	0	0	0	0	0	0	0
Brotula multibarbata	Biomass; Species Richness; Community Composition; Traits	0	0	0	0	0	0	0	0	0	0	0	0	0	0	0	0	0	0	0	0	0	0	0	0	0	0	0	0	0	0	0	0	0	0	0	0	0	0	0	0	0	0	0	0	0	0	45.3906	0
Caesio lunaris	Biomass; Species Richness; Community Composition; Traits	0	0	0	0	0	0	0	0	0	0	0	0	0	0	0	0	0	0	0	0	0	0	0	0	0	0	0	0	0	0	0	0	0	0	0	0	0	0	0	0	0	0	0	0	0	0	0	0
Caesio teres	Biomass; Species Richness; Community Composition; Traits	0	0	0	0	0	0	0	0	0	0	0	0	0	0	0	0	0	0	0	0	0	0	0	0	0	0	0	0	0	0	0	0	0	0	0	0	0	0	0	0	0	0	0	0	0	0	0	0
Caesio xanthonota	Biomass; Species Richness; Community Composition; Traits	0	0	0	0	0	0	0	0	0	0	0	0	0	0	0	0	0	0	0	0	0	0	0	0	0	0	0	0	0	0	0	0	0	0	0	0	0	0	0	0	0	0	0	0	0	0	0	0
Caesionidae	Biomass	0	0	0	0	0	0	0	0	0	0	0	5.92767	0	0	0	0	0	0	0	0	0	0	0	0	0	0	0	0	0	21.9823	0	0	0	0	0	0	0	0	0	0	0	0	0	0	0	0	0	0
Calotomus carolinus	Biomass; Species Richness; Community Composition; Traits	0	0	0	0	0	0	0	0	0	0	0	0	0	0	0	0	0	0	0	0	0	0	0	0	0	0	0	0	0	0	0	0	0	0	0	0	0	0	0	0	0	0	0	0	0	0	0	0
Cantherhines dumerilii	Biomass; Species Richness; Community Composition; Traits	0	0	0	0	0	0	0	0	0	0	0	0	0	0	0	0	0	0	0	0	0	0	0	0	0	0	0	0	0	0	0	0	0	0	0	0	0	0	0	0	0	0	0	0	0	0	0	0
Canthigaster valentini	Biomass; Species Richness; Community Composition; Traits	0	0	0	0	0	0	0	0	0	0	0	0	0	0	0	0	0	0	0	0	0	0	0	0	0	0	0	0	0	0	0	0	0	0	0	0	0	0	0	0	0	0	0	0	0	0	0	0
Carangidae	Biomass	0	0	0	0	0	0	0	0	0	0	0	0	0	0	0	0	0	0	0	0	0	0	0	0	0	118.267	0	0	0	0	0	0	0	0	0	0	0	0	0	0	0	0	0	0	0	0	0	0
Caranx lugubris	Biomass; Species Richness; Community Composition; Traits	0	0	0	0	0	0	0	8107.94	1933.21	44.734	0	124.387	124.387	0	0	0	0	0	0	0	0	0	0	0	22.1453	0	1109.09	0	189.643	2437.35	0	0	0	0	0	0	0	0	0	0	0	0	59.4918	0	438.818	122.788	0	0
Caranx melampygus	Biomass; Species Richness; Community Composition; Traits	0	0	0	0	1463.01	0	0	0	0	0	0	0	0	0	0	0	0	0	0	0	0	0	0	0	137.738	0	0	0	91.4661	439.572	0	0	0	0	0	0	0	0	0	0	0	0	0	0	0	0	0	0
Carcharhinidae	Biomass	0	0	0	0	0	0	0	0	0	0	0	0	0	0	0	0	0	0	0	0	0	0	0	0	0	0	0	0	0	0	0	0	0	0	0	0	0	0	0	0	0	0	0	0	0	0	0	0
Carcharhinus albimarginatus	Biomass; Species Richness; Community Composition; Traits	0	0	0	0	0	0	0	0	819.993	0	0	0	0	0	0	0	0	0	0	0	0	0	0	0	0	0	0	0	0	0	0	0	0	0	0	0	0	0	0	0	0	0	0	0	0	0	0	0
Carcharhinus melanopterus	Biomass; Species Richness; Community Composition; Traits	0	0	0	0	0	0	0	0	0	0	0	0	0	0	0	0	0	0	0	0	0	0	0	0	0	0	0	0	0	0	0	0	0	0	0	0	0	0	0	0	0	0	0	0	0	0	0	0
Centropyge multispinis	Biomass; Species Richness; Community Composition; Traits	0	0	0	0	10.6603	3.15764	0	15.577	0	0	0	0.541729	0	0	0	0	0	0	0	0	0	0	0	0	2.5459	0	0	0	13.9808	10.8216	0	0	0	0	0	9.24084	8.70184	0	0	0	0	6.47418	0	0	0	0.397647	0	0
Cephalopholis	Biomass	0	0	0	0	0	0	0	0	0	0	0	0	0	0	0	0	0	0	0	0	0	0	0	0	0	0	0	0	0	2.3448	0	0	0	0	0	0	0	0	0	0	0	0	0	0	0	0	0	0
Cephalopholis	Biomass	0	0	0	0	0	178.606	0	39.8774	0	0	0	0	0	0	0	0	0	0	0	0	0	0	0	0	6.05619	0	0	0	0	0	0	0	0	0	0	0.817915	0	0	0	0	0	0	0	0	0	0	0	0
Cephalopholis argus	Biomass; Species Richness; Community Composition; Traits	0	0	0	0	0	0	0	0	0	0	0	0	0	0	0	0	0	0	0	0	0	0	0	0	0	0	0	0	0	0	0	0	0	0	0	0	0	0	0	0	0	0	0	0	0	0	0	0
Cephalopholis aurantia	Biomass; Species Richness; Community Composition; Traits	0	0	0	0	0	0	0	0	0	256.269	0	1.10982	1.09016	0	0	0	0	0	0	0	0	0	0	0	12.1124	0	0	0	17.5718	29.4052	0	0	0	0	0	26.9083	61.5831	0	0	0	0	63.76	256.269	0	0	62.8589	0	0
Cephalopholis leopardus	Biomass; Species Richness; Community Composition; Traits	0	0	0	0	0	0	0	0	0	0	0	0	0	0	0	0	0	0	0	0	0	0	0	0	0	0	0	0	0	0	0	0	0	0	0	0	0	0	0	0	0	0	0	0	0	0	0	0
Cephalopholis miniata	Biomass; Species Richness; Community Composition; Traits	0	0	0	0	0	0	0	0	0	0	0	0	0	0	0	0	0	0	0	0	0	0	0	0	0	0	0	0	0	0	0	0	0	0	0	0	0	0	0	0	0	0	0	0	0	0	0	0
Cephalopholis nigripinnis	Biomass; Species Richness; Community Composition; Traits	0	0	0	0	0	0	0	0	0	0	0	0	0	0	0	0	0	0	0	0	0	0	0	0	0	0	0	0	0	0	0	0	0	0	0	0	0	0	0	0	0	0	0	0	0	0	0	0
Cephalopholis polleni	Biomass; Species Richness; Community Composition; Traits	0	0	0	0	0	0	0	0	0	0	0	0	0	0	0	0	0	0	0	0	0	0	0	0	0	0	0	0	16.8472	0	0	0	0	0	0	6.94922	26.1113	0	0	0	0	0	0	0	0	0	0	0
Cephalopholis sexmaculata	Biomass; Species Richness; Community Composition; Traits	0	0	0	0	0	0	0	147.226	0	0	0	8.98657	0	0	0	0	0	0	0	0	0	0	0	0	0	0	0	0	25.3009	0	0	0	0	0	0	0	0	0	0	0	0	0	0	0	0	0	0	0
Cephalopholis spiloparaea	Biomass; Species Richness; Community Composition; Traits	0	0	0	0	0	0	0	0	0	0	0	0	0.604538	0	0	0	0	0	0	0	0	0	0	0	0	0	0	0	74.554	30.0683	0	0	0	0	0	19.2958	0	0	0	0	0	26.4586	0	0	0	0	0	0
Chaetodon	Biomass	0	0	0	0	0	0	0	0	0	0	0	0	0	0	0	0	0	0	0	0	0	0	0	0	0	0	0	0	0	0	0	0	0	0	0	0	0	0	0	0	0	0	0	0	0	0	0	0
Chaetodon	Biomass	0	0	0	0	0	0	0	0	0	0	0	0	0	0	0	0	0	0	0	0	0	0	0	0	3.00578	0	0	0	0	0	0	0	0	0	0	0	0	0	0	0	0	0	0	0	0	0	0	0
Chaetodon auriga	Biomass; Species Richness; Community Composition; Traits	0	0	0	0	0	0	0	0	0	0	0	0	0	0	0	0	0	0	0	0	0	0	0	0	0	0	0	0	0	8.75062	0	0	0	0	0	0	0	0	0	0	0	0	0	0	0	0	0	0
Chaetodon collare	Biomass; Species Richness; Community Composition; Traits	0	0	0	0	0	0	0	0	0	0	0	0	0	0	0	0	0	0	0	0	0	0	0	0	0	0	0	0	0	0	0	0	0	0	0	0	0	0	0	0	0	0	0	0	0	0	0	0
Chaetodon falcula	Biomass; Species Richness; Community Composition; Traits	0	0	0	0	0	0	0	0	0	0	0	0	0	0	0	0	0	0	0	0	0	0	0	0	0	0	0	0	0	0	0	0	0	0	0	0	0	0	0	0	0	0	0	0	0	0	0	0
Chaetodon guttatissimus	Biomass; Species Richness; Community Composition; Traits	0	0	0	0	0	0	0	0	0	0	0	0	0	0	0	0	0	0	0	0	0	0	0	0	0	0	0	0	0	0	0	0	0	0	0	0	0	0	0	0	0	0	0	0	0	0	0	0
Chaetodon kleinii	Biomass; Species Richness; Community Composition; Traits	0	0	0	0	0	0	0	0	0	0	0	0	0.0763633	0	0	0	0	0	0	0	0	0	0	0	6.18737	0	0	0	0	0	0	0	0	0	0	0	1.64537	0	0	0	0	6.13001	0	0	0	0	0	0
Chaetodon lineolatus	Biomass; Species Richness; Community Composition; Traits	0	0	0	0	0	0	0	0	0	0	0	0	0	0	0	0	0	0	0	0	0	0	0	0	0	0	0	0	0	0	0	0	0	0	0	0	0	0	0	0	0	0	0	0	0	0	0	0
Chaetodon lunula	Biomass; Species Richness; Community Composition; Traits	0	0	0	0	0	0	0	0	0	0	0	0	0	0	0	0	0	0	0	0	0	0	0	0	0	0	0	0	0	0	0	0	0	0	0	0	0	0	0	0	0	0	0	0	0	0	0	0
Chaetodon madagaskariensis	Biomass; Species Richness; Community Composition; Traits	0	0	0	0	0	0	0	0	0	0	0	0	0.082054	0	0	0	0	0	0	0	0	0	0	0	0	0	0	0	0.147906	0	0	0	0	0	0	0	0	0	0	0	0	0	0	0	0	0	0	0
Chaetodon melannotus	Biomass; Species Richness; Community Composition; Traits	0	0	0	0	0	0	0	0	0	0	0	0	0	0	0	0	0	0	0	0	0	0	0	0	0	0	0	0	0	0	0	0	0	0	0	0	0	0	0	0	0	0	0	0	0	0	0	0
Chaetodon meyeri	Biomass; Species Richness; Community Composition; Traits	0	0	0	0	0	0	0	0	0	0	0	0	0	0	0	0	0	0	0	0	0	0	0	0	0	0	0	0	0	0	0	0	0	0	0	0	0	0	0	0	0	0	0	0	0	0	0	0
Chaetodon mitratus	Biomass; Species Richness; Community Composition; Traits	0	0	0	0	0	0	5.0292	0	0.136336	0	0	0.218518	0.574342	0	0	0	0	0	0	0	0	0	0	0	0	0.506705	0.506705	0	0	0	0	0.457645	0	0	0	8.06969	4.85042	0	0	0	0	0	0	0	0	0.36826	0	0
Chaetodon triangulum	Biomass; Species Richness; Community Composition; Traits	0	0	0	0	0	0	0	0	0	0	0	0	0	0	0	0	0	0	0	0	0	0	0	0	0	0	0	0	0	0	0	0	0	0	0	0	0	0	0	0	0	0	0	0	0	0	0	0
Chaetodon trifasciatus	Biomass; Species Richness; Community Composition; Traits	0	0	0	0	0	0	0	0	0	0	0	0	0	0	0	0	0	0	0	0	0	0	0	0	0	0	0	0	0	0	0	0	0	0	0	0	0	0	0	0	0	0	0	0	0	0	0	0
Chaetodon xanthocephalus	Biomass; Species Richness; Community Composition; Traits	0	0	0	0	0	0	0	0	0	0	0	0	0	0	0	0	0	0	0	0	0	0	0	0	0	0	0	0	0	0	0	0	0	0	0	0	0	0	0	0	0	0	0	0	0	0	0	0
Chaunax spp.	Biomass; Species Richness; Community Composition; Traits	0	0	0	0	0	0	0	0	0	0	0	0	0	15.1505	0	9.29803	0	36.6051	0	0	17.9211	0	0	0	0	0	0	0	0	0	0	0	0	0	0	0	0	0	0	0.106016	0	0	0	4.26457	0	0	0	0
Cheilinus chlorourus	Biomass; Species Richness; Community Composition; Traits	0	0	0	0	0	0	0	0	0	0	0	0	0	0	0	0	0	0	0	0	0	0	0	0	0	0	0	0	0	0	0	0	0	0	0	0	0	0	0	0	0	0	0	0	0	0	0	0
Cheilinus fasciatus	Biomass; Species Richness; Community Composition; Traits	0	0	0	0	0	0	0	0	0	0	0	0	0	0	0	0	0	0	0	0	0	0	0	0	0	0	0	0	0	0	0	0	0	0	0	0	0	0	0	0	0	0	0	0	0	0	0	0
Cheilinus trilobatus	Biomass; Species Richness; Community Composition; Traits	0	0	0	0	0	0	0	0	0	0	0	0	0	0	0	0	0	0	0	0	0	0	0	0	0	0	0	0	0	0	0	0	0	0	0	0	0	0	0	0	0	0	0	0	0	0	0	0
Cheilodipterus isostigmus	Biomass; Species Richness; Community Composition; Traits	0	0	0	0	0	0	0	0	0	0	0	0	0	0	0	0	0	0	0	0	0	0	0	0	0	0	0	0	0	0	0	0	0	0	0	0	0	0	0	0	0	0	0	0	0	0	0	0
Cheilodipterus macrodon	Biomass; Species Richness; Community Composition; Traits	0	0	0	0	0	0	0	0	0	0	0	0	0	0	0	0	0	0	0	0	0	0	0	0	0	0	0	0	0	0	0	0	0	0	0	0	0	0	0	0	0	0	0	0	0	0	0	0
Chlorurus sordidus	Biomass; Species Richness; Community Composition; Traits	0	0	0	0	0	0	0	0	0	0	0	0	0	0	0	0	0	0	0	0	0	0	0	0	0	0	0	0	0	0	0	0	0	0	0	0	0	0	0	0	0	0	0	0	0	0	0	0
Chlorurus strongylocephalus	Biomass; Species Richness; Community Composition; Traits	0	0	0	0	0	0	0	0	0	0	0	0	0	0	0	0	0	0	0	0	0	0	0	0	0	0	0	0	0	0	0	0	0	0	0	0	0	0	0	0	0	0	0	0	0	0	0	0
Chromis	Biomass	0	0	0	0	0	0	0	0	0	0	0	0	0	0	0	0	0	0	0	0	0	0	0	0	0	0	0	0	0	0	0	0	0	0	0	0	0	0	0	0	0	0	0	0	0	5.3191	0	0
Chromis nigroanalis	Biomass; Species Richness; Community Composition; Traits	0	0	0	0	0	0	0	0	0	0	0	0	0	0	0	0	0	0	0	0	0	0	0	0	0	0	0	0	27.0958	25.9057	0	0	0	0	0	14.5244	19.3617	0	0	0	0	3.92652	0	0	0	2.51097	0	0
Chromis opercularis	Biomass; Species Richness; Community Composition; Traits	0	0	0	0	0	0	0	0	0	0	0	0	0	0	0	0	0	0	0	0	0	0	0	0	0	0	0	0	0	0	0	0	0	0	0	0	0	0	0	0	0	0	0	0	0	0	0	0
Chromis pembae	Biomass; Species Richness; Community Composition; Traits	0	0	0	0	6.25003	0	0	6.25003	0	0	0	0	0	0	0	0	0	0	0	0	0	0	0	0	0	0	0	0	6.1218	0	0	0	0	0	0	0	0	0	0	0	0	0	0	0	0	0	0	0
Chromis nigura / C. ternatensis	Biomass; Species Richness; Community Composition; Traits	0	0	0	0	0	0	0	0	0	0	0	0	0	0	0	0	0	0	0	0	0	0	0	0	0	0	0	0	0	0	0	0	0	0	0	0	0	0	0	0	0	0	0	0	0	0	0	0
Chromis viridis	Biomass; Species Richness; Community Composition; Traits	0	0	0	0	0	0	0	0	0	0	0	0	0	0	0	0	0	0	0	0	0	0	0	0	0	0	0	0	0	0	0	0	0	0	0	0	0	0	0	0	0	0	0	0	0	0	0	0
Chromis weberi	Biomass; Species Richness; Community Composition; Traits	0	0	0	0	0	0	0	0	0	0	0	0	0	0	0	0	0	0	0	0	0	0	0	0	0	0	0	0	0	0	0	0	0	0	0	0	0	0	0	0	0	0	0	0	0	0	0	0
Chromis xutha / Pycnochromis agilis	Biomass; Species Richness; Community Composition; Traits	0	0	0	0	0	0	0	0	0	0	0	0	0	0	0	0	0	0	0	0	0	0	0	0	0	0	0	0	0	0	0	0	0	0	0	0	0	0	0	0	0	0	0	0	0	0	0	0
Chrysiptera unimaculata	Biomass; Species Richness; Community Composition; Traits	0	0	0	0	0	0	0	0	0	0	0	0	0	0	0	0	0	0	0	0	0	0	0	0	0	0	0	0	0	0	0	0	0	0	0	0	0	0	0	0	0	0	0	0	0	0	0	0
Cirrhilabrus	Biomass	0	0	0	0	0	0	0	0	0	0	0	0	0	0	0	0	0	0	0	0	0	0	0	0	0	0	0	0	0	0	0	0	0	0	0	0	0	0	0	0	0	0	0	0	0	0	0	0
Cirrhilabrus finifenmaa	Biomass; Species Richness; Community Composition; Traits	0	0	0	0	0	0	0	0	0	0	0	0	0.0824307	0	0	0	0	0	0	0	0	0	0	0	0	0	0	0	0	0	0	0	0	0	0	0	1.04543	0	0	0	0	0	0	0	0	2.33726	0	0
Cirrhilabrus rubrisquamis	Biomass; Species Richness; Community Composition; Traits	0	0	0	0	0	0	0	0	0	0	0	0	0	0	0	0	0	0	0	0	0	0	0	0	0	0	0	0	0	0.733766	0	0	0	0	0	0	0	0	0	0	0	0	0	0	0	0	0	0
Cirrhitichthys oxycephalus	Biomass; Species Richness; Community Composition; Traits	0	0	0	0	0	0	0	0	0	0	0	0	0	0	0	0	0	0	0	0	0	0	0	0	0	0	0	0	0	0	0	0	0	0	0	0	0	0	0	0	0	0	0	0	0	0	0	0
Coelorinchus sp. 1	Biomass; Species Richness; Community Composition; Traits	0.238298	304.587	5.64535	0	0	0	0	0	0	0	0	0	0	0	0	0	0	0	0	0	0	0	0	0	0	0	0	0	0	0	0	0	0	0	0	0	0	0	0	0	0	0	0	0	0	0	30.2986	0
Cookeolus japonicus	Biomass; Species Richness; Community Composition; Traits	0	0	0	0	0	0	0	0	43.7499	50.7328	0	0	0	0	0	0	0	0	0	0	0	0	0	0	0	0	0	0	0	0	0	0	0	0	0	0	0	0	0	0	0	0	0	0	0	0	0	0
Coris	Biomass	0	0	0	0	0	0	0	0	0	0	0	0	0	0	0	0	0	0	0	0	0	0	0	0	0	0	0	0	0	0	0	0	0	0	0	0	0	0	0	0	0	0	0	0	0	0	0	0
Coris aygula	Biomass; Species Richness; Community Composition; Traits	0	0	0	0	0	0	0	0	0	0	0	0	0	0	0	0	0	0	0	0	0	0	0	0	0	0	0	0	0	0	0	0	0	0	0	0	0	0	0	0	0	0	0	0	0	0	0	0
Coris batuensis	Biomass; Species Richness; Community Composition; Traits	0	0	0	0	0	0	0	0	0	0	0	0	0	0	0	0	0	0	0	0	0	0	0	0	0	0	0	0	0	0	0	0	0	0	0	0	0	0	0	0	0	0	0	0	0	0	0	0
Coris caudimacula	Biomass; Species Richness; Community Composition; Traits	0	0	0	0	15.8923	7.94615	0	0	0	0	0	0	0	0	0	0	0	0	0	0	0	0	0	0	0	0	0	0	0.265934	0	0	0	0	0	0	0	0	0	0	0	0	0	0	0	0	0	0	0
Coris cuvieri	Biomass; Species Richness; Community Composition; Traits	0	0	0	0	0	0	0	0	0	0	0	0	0	0	0	0	0	0	0	0	0	0	0	0	0	0	0	0	0	0	0	0	0	0	0	0	0	0	0	0	0	0	0	0	0	0	0	0
Coris formosa	Biomass; Species Richness; Community Composition; Traits	0	0	0	0	0	0	0	0	0	0	0	0	0	0	0	0	0	0	0	0	0	0	0	0	0	0	0	0	0	0	0	0	0	0	0	0	0	0	0	0	0	0	0	0	0	0	0	0
Ctenochaetus	Biomass	0	0	0	0	0	0	0	0	0	0	0	0	0	0	0	0	0	0	0	0	0	0	0	0	0	0	0	0	0	0	0	0	0	0	0	0	0	0	0	0	0	0	0	0	0	0	0	0
Ctenochaetus binotatus / Ctenochaetus striatus / Acanthurus nigrofuscus	Biomass; Species Richness; Community Composition; Traits	0	0	0	0	0	0	0	0	0	0	0	0	0	0	0	0	0	0	0	0	0	0	0	0	0	0	0	0	0	0	0	0	0	0	0	0	0	0	0	0	0	0	0	0	0	0	0	0
Ctenochaetus truncatus	Biomass; Species Richness; Community Composition; Traits	0	0	0	0	0	0	0	0	0	0	0	0	0	0	0	0	0	0	0	0	0	0	0	0	0	0	0	0	0	0	0	0	0	0	0	0	0	0	0	0	0	0	0	0	0	0	0	0
Cyclothone	Biomass; Species Richness; Community Composition; Traits	0.100109	0.136704	0.18324	0	0	0	0	0	0	0	0	0	0	0	0	0	0	0	0.0500991	0.0242938	0	0	0	0	0	0	0	0	0	0	0	0	0	0	0	0	0	0.187454	0	0	0	0	0	2.31148	0	0	1.14003	0.13909
Cyttopsis cf. rosea	Biomass; Species Richness; Community Composition; Traits	0	0	0	0	0	0	0	0	0	0	0	0	0	0	0	0	0	0	0	0	0	0	12.0711	0	0	0	0	0	0	0	0	0	0	0	0	0	0	0	0	0	0	0	0	19.1452	0	0	0	0
Dascyllus carneus	Biomass; Species Richness; Community Composition; Traits	0	0	0	0	0	0	0	0	0	0	0	0	0	0	0	0	0	0	0	0	0	0	0	0	0	0	0	0	0	0	0	0	0	0	0	0	0	0	0	0	0	0	0	0	0	0	0	0
Dascyllus trimaculatus	Biomass; Species Richness; Community Composition; Traits	0	0	0	0	0	0	0	0	0	0	0	0	0	0	0	0	0	0	0	0	0	0	0	0	0	0	0	0	0	0	0	0	0	0	0	0	0	0	0	0	0	0	0	0	0	0	0	0
Decapterus macarellus	Biomass; Species Richness; Community Composition; Traits	0	0	0	0	0	0	0	0	0	0	0	0	0	0	0	0	0	0	0	0	0	0	0	0	0	0	0	0	0	0	0	0	0	0	0	0	0	0	0	0	0	0	0	0	0	0	0	0
Echeneis naucrates	Biomass; Species Richness; Community Composition; Traits	0	0	0	0	0	0	0	0	0	0	0	0	0	0	0	0	0	0	0	0	0	0	0	0	0	0	0	0	0	0	0	0	0	0	0	0	0	0	0	0	0	0	0	0	0	0	0	0
Epibulus insidiator	Biomass; Species Richness; Community Composition; Traits	0	0	0	0	0	0	0	0	0	0	0	0	0	0	0	0	0	0	0	0	0	0	0	0	0	0	0	0	0	0	0	0	0	0	0	0	0	0	0	0	0	0	0	0	0	0	0	0
Epigonus sp. 1	Biomass; Species Richness; Community Composition; Traits	0	0	0	0	0	0	0	0	0	0	0	0	0	0	0	5.88852	0.343097	76.6498	0	0	5.94527	0	0	4.95876	0	0	0	5.94716	0	0	0	0	0	0.425806	0	0	0	0	0	0	0	0	0	0	0	0	0.070042	0
Epinephelus	Biomass	0	0	0	0	0	112.841	0	0	0	0	0	0	0	0	0	0	0	0	0	0	0	0	0	0	0	1.86607	0	0	0	0	0	0	0	0	0	0	0	0	0	0	0	0	0	0	0	42.4166	0	0
Epinephelus cf. diacanthus	Biomass; Species Richness; Community Composition; Traits	0	0	0	0	0	0	0	0	0	0	0	0	0	0	0	0	0	0	0	0	0	0	0	0	0	0	57.6033	0	0	0	0	0	0	0	0	0	0	0	0	0	0	0	0	0	0	0	0	0
Epinephelus cf. fasciatus	Biomass; Species Richness; Community Composition; Traits	0	0	0	0	0	0	0	0	0	0	0	0	0	0	0	0	0	0	0	0	0	0	0	0	0	0	0	0	0	2.46586	0	0	0	0	0	0	0	0	0	0	0	0	0	0	9.05482	0	0	0
Epinephelus flavocaeruleus	Biomass; Species Richness; Community Composition; Traits	0	0	0	0	0	0	0	0	0	0	0	0	0	0	0	0	0	0	0	0	0	0	0	0	0	0	0	0	0	0	0	0	0	0	0	0	0	0	0	0	0	0	0	0	0	0	0	0
Epinephelus fuscoguttatus	Biomass; Species Richness; Community Composition; Traits	0	0	0	0	0	0	0	0	0	0	0	0	0	0	0	0	0	0	0	0	0	0	0	0	0	0	0	0	0	0	0	0	0	0	0	0	0	0	0	0	0	0	0	0	0	0	0	0
Epinephelus miliaris	Biomass; Species Richness; Community Composition; Traits	0	0	0	0	0	0	0	0	0	135.651	0	0	0	0	0	0	0	0	0	0	0	0	0	0	0	0	85.9208	0	0	0	9.73871	0	0	0	0	0	0	0	0	0	0	0	47.5089	0	0	0	0	0
Epinephelus morrhua	Biomass; Species Richness; Community Composition; Traits	0	0	0	0	0	0	0	0	0	0	0	0	0	0	0	0	0	0	0	0	0	0	0	0	0	0.388264	0	0	0	0	0	0	0	0	0	0	0	0	0	0	0	0	0	0	1.55961	0	0	0
Epinephelus retouti	Biomass; Species Richness; Community Composition; Traits	0	0	0	0	0	0	0	0	0	0	0	0	0	0	0	0	0	0	0	0	0	0	0	0	0	0	0	0	0	0	0	0	0	0	0	0	0	0	0	0	0	0	0	0	0	0	0	0
Epinephelus spilotoceps	Biomass; Species Richness; Community Composition; Traits	0	0	0	0	0	0	0	0	0	0	0	0	0	0	0	0	0	0	0	0	0	0	0	0	0	0	0	0	4.19283	0	0	0	0	0	0	0	0	0	0	0	0	0	0	0	0	0	0	0
Epinephelus tukula	Biomass; Species Richness; Community Composition; Traits	0	0	0	0	0	0	0	0	0	0	0	0	0	0	0	0	0	0	0	0	0	0	0	0	0	0	41.2243	0	0	0	0	0	0	0	0	0	0	0	0	0	0	0	0	0	0	0	0	0
Fistularia commersonii	Biomass; Species Richness; Community Composition; Traits	0	0	0	0	0	0	0	0	0	0	0	0	0	0	0	0	0	0	0	0	0	0	0	0	0	0	0	0	0	0	0	0	0	0	0	0	0	0	0	0	0	0	0	0	0	0	0	0
Forcipiger flavissimus / longirostris	Biomass; Species Richness; Community Composition; Traits	0	0	0	0	0	0	0	32.0742	0	0	0	0	0	0	0	0	0	0	0	0	0	0	0	0	0	0	0	0	0	3.10265	0	0	0	0	0	15.1901	6.0725	0	0	0	0	1.06375	0	0	0	0	0	0
Galeocerdo cuvier	Biomass; Species Richness; Community Composition; Traits	0	0	0	0	0	0	0	0	0	0	0	0	0	0	0	0	0	0	0	0	0	0	0	0	0	0	0	0	0	0	0	0	0	0	0	0	0	0	0	10438.5	0	0	0	0	0	0	0	0
Gephyroberyx darwinii	Biomass; Species Richness; Community Composition; Traits	181.217	0	242.309	0	0	0	0	0	0	0	0	0	0	0	0	0	0	0	0	0	0	0	0	232.688	0	0	0	0	0	0	0	0	0	0	0	0	0	0	0	0	0	0	0	4.87339	0	0	1265.96	126.662
Gnathodentex aureolineatus	Biomass; Species Richness; Community Composition; Traits	0	0	0	0	0	0	0	0	0	0	0	0	0	0	0	0	0	0	0	0	0	0	0	0	0	0	0	0	0	0	0	0	0	0	0	0	0	0	0	0	0	0	0	0	0	0	0	0
Gobiidae	Biomass	0	0	0	0	0	0	0	0	0	0	0	0	0	0	0	0	0	0	0	0	0	0	0	0	0	0	0	0	0	0	0	0	0	0	0	0	0	0	0	0	0	0	0	0	0	0	0	0
Gomphosus caeruleus	Biomass; Species Richness; Community Composition; Traits	0	0	0	0	0	0	0	0	0	0	0	0	0	0	0	0	0	0	0	0	0	0	0	0	0	0	0	0	0	0	0	0	0	0	0	0	0	0	0	0	0	0	0	0	0	0	0	0
Gonostomatidae	Biomass	1.51989	0	0	0	0	0	0	0	0	0	0	0	0	0	0	0	0	0	0	0	0	0	0	0	0	0	0	0	0	0	0	0	0	0	0	0	0	0	0	0	0	0	0	0.187282	0	0	0	0
Gorgasia maculata	Biomass; Species Richness; Community Composition; Traits	0	0	0	0	0	0	0	0	0	0	0	0	0	0	0	0	0	0	0	0	0	0	0	0	0	0	0	0	0	0	0	0	0	0	0	0	0	0	0	0	0	0	0	0	0	0	0	0
Gracila albomarginata	Biomass; Species Richness; Community Composition; Traits	0	0	0	0	0	0	0	0	0	0	0	0	11.6207	0	0	0	0	0	0	0	0	0	0	0	0	0	0	0	40.9354	22.7273	0	0	0	0	0	0	0	0	0	0	0	0	0	0	0	0	0	0
Grammatonotus sp. 2	Biomass; Species Richness; Community Composition; Traits	0	0	0	0	0	0	0	0	0	0	0	0	0	0	0	0	0	0	0	0	0	0	0	0	0	0	0	0	0	0	0	0	0	0	0	0	0	0	0	0	0	0	0	0	4.3646	0	0	0
Grammatonotus sp. 3	Biomass; Species Richness; Community Composition; Traits	0	0	0	0	0	0	0	0	0	0	0	0	0	0	0	0	0	0	0	0	0	0	0	0	0	0	0	0	0	0	0	0	0	0	0	0	0	0	0	0	0	0	0	0	0	0	0	0
Grammicolepis brachiusculus	Biomass; Species Richness; Community Composition; Traits	0	0	0	0	0	0	0	0	0	0	0	0	0	0	0	1.45457	46.143	97.6723	52.5521	0	50.3312	0	0	0	0	0	0	0	0	0	0	0	0	0	0	0	0	0	24.1351	0	0	0	0	0	0	0	0	0
Gymnosarda unicolor	Biomass; Species Richness; Community Composition; Traits	0	0	0	0	0	0	0	0	0	0	0	0	0	0	457.976	0	0	0	0	0	0	0	0	0	0	0	0	958.348	0	0	0	0	0	0	0	0	0	0	0	0	0	0	0	0	0	0	0	0
Gymnothorax	Biomass	0	0	0	0	0	0	0	0	0	0	0	0	0	0.813022	0	0	0	0	0	0	0	0	0	0	0	0	0	0	0	0	0	0	0	0	0	0	0	0	0	0	0	0	0	0	0	0	0	0
Gymnothorax thyrsoideus	Biomass; Species Richness; Community Composition; Traits	0	0	0	0	0	0	0	0	0	0	0	0	0	0	0	0	0	0	0	0	0	0	0	0	0	0	0	0	0	0	0	0	0	0	0	0	0	0	0	0	0	0	0	0	0	0	0	0
Halichoeres	Biomass	0	0	0	0	0	0	0	0	0	0	0	0	0	0	0	0	0	0	0	0	0	0	0	0	0	0	0	0	0	0	0	0	0	0	0	0	0	0	0	0	0	0	0	0	0	0	0	0
Halichoeres cosmetus	Biomass; Species Richness; Community Composition; Traits	0	0	0	0	0	0	0	0	0	0	0	0	0	0	0	0	0	0	0	0	0	0	0	0	0	0	0	0	0	0	0	0	0	0	0	0	0	0	0	0	0	0	0	0	0	0	0	0
Halichoeres hortulanus	Biomass; Species Richness; Community Composition; Traits	0	0	0	0	0	0	0	0	0	0	0	0	0	0	0	0	0	0	0	0	0	0	0	0	0	0	0	0	0	0	0	0	0	0	0	0	0	0	0	0	0	0	0	0	0	0	0	0
Halichoeres iridis	Biomass; Species Richness; Community Composition; Traits	0	0	0	0	0	0	0	0	0	0	0	0	0	0	0	0	0	0	0	0	0	0	0	0	0	0	0	0	0	0	0	0	0	0	0	0.174663	0	0	0	0	0	0	0	0	0	0	0	0
Halichoeres leucoxanthus	Biomass; Species Richness; Community Composition; Traits	0	0	0	0	0	0	0	0	0	0	0	0	0	0	0	0	0	0	0	0	0	0	0	0	0	0	0	0	0	0	0	0	0	0	0	0	0	0	0	0	0	0	0	0	0	0	0	0
Halichoeres marginatus	Biomass; Species Richness; Community Composition; Traits	0	0	0	0	0	0	0	0	0	0	0	0	0	0	0	0	0	0	0	0	0	0	0	0	0	0	0	0	0	0	0	0	0	0	0	0	0	0	0	0	0	0	0	0	0	0	0	0
Halichoeres nebulosus	Biomass; Species Richness; Community Composition; Traits	0	0	0	0	0	0	0	0	0	0	0	0	0	0	0	0	0	0	0	0	0	0	0	0	0	0	0	0	0	0	0	0	0	0	0	0	0	0	0	0	0	0	0	0	0	0	0	0
Halichoeres trispilus	Biomass; Species Richness; Community Composition; Traits	0	0	0	0	0	0	0	0	0	0	0	0	0	0	0	0	0	0	0	0	0	0	0	0	0	0	0	0	0	0	0	0	0	0	0	0	0	0	0	0	0	0	0	0	0	0	0	0
Hemigymnus fasciatus	Biomass; Species Richness; Community Composition; Traits	0	0	0	0	0	0	0	0	0	0	0	0	0	0	0	0	0	0	0	0	0	0	0	0	0	0	0	0	0	0	0	0	0	0	0	0	0	0	0	0	0	0	0	0	0	0	0	0
Hemitaurichthys zoster	Biomass; Species Richness; Community Composition; Traits	0	0	0	0	0	0	0	0	0	0	0	0	0	0	0	0	0	0	0	0	0	0	0	0	0	0	0	0	0	0	0	0	0	0	0	0	0	0	0	0	0	0	0	0	0	0	0	0
Heniochus acuminatus	Biomass; Species Richness; Community Composition; Traits	0	0	0	0	0	0	0	0	0	0	0	24.2681	8.19354	0	0	0	0	0	0	0	0	0	0	0	0	0	0	0	0	0	0	0	0	0	0	0	0	0	0	0	0	0	0	0	0	0	0	0
Heniochus monoceros	Biomass; Species Richness; Community Composition; Traits	0	0	0	0	0	0	0	0	0	0	0	0	0	0	0	0	0	0	0	0	0	0	0	0	0	0	0	0	0	0	0	0	0	0	0	0	0	0	0	0	0	0	0	0	0	0	0	0
Heniochus pleurotaenia	Biomass; Species Richness; Community Composition; Traits	0	0	0	0	0	0	0	0	0	0	0	0	0	0	0	0	0	0	0	0	0	0	0	0	0	0	0	0	0	0	0	0	0	0	0	0	0	0	0	0	0	0	0	0	0	0	0	0
Hipposcarus harid	Biomass; Species Richness; Community Composition; Traits	0	0	0	0	0	0	0	0	0	0	0	0	0	0	0	0	0	0	0	0	0	0	0	0	0	0	0	0	0	0	0	0	0	0	0	0	0	0	0	0	0	0	0	0	0	0	0	0
Histiopterus typus	Biomass; Species Richness; Community Composition; Traits	0	0	0	0	0	0	0	0	0	0	42.7242	0	0	0	0	0	0	0	0	0	0	0	0	0	0	0	0	0	0	0	0	0	0	0	0	0	0	0	0	0	0	0	0	0	0	0	0	0
Koumansetta hectori	Biomass; Species Richness; Community Composition; Traits	0	0	0	0	0	0	0	0	0	0	0	0	0	0	0	0	0	0	0	0	0	0	0	0	0	0	0	0	0	0	0	0	0	0	0	0	0	0	0	0	0	0	0	0	0	0	0	0
Kyphosus cinerascens	Biomass; Species Richness; Community Composition; Traits	0	0	0	0	0	0	0	0	0	0	0	0	0	0	0	0	0	0	0	0	0	0	0	0	0	0	0	0	0	0	0	0	0	0	0	0	0	0	0	0	0	0	0	0	0	0	0	0
Kyphosus vaigiensis	Biomass; Species Richness; Community Composition; Traits	0	0	0	0	0	0	0	0	0	0	0	0	0	0	0	0	0	0	0	0	0	0	0	0	0	0	0	0	0	0	0	0	0	0	0	0	0	0	0	0	0	0	0	0	0	0	0	0
Labrichthys unilineatus	Biomass; Species Richness; Community Composition; Traits	0	0	0	0	0	0	0	0	0	0	0	0	0	0	0	0	0	0	0	0	0	0	0	0	0	0	0	0	0	0	0	0	0	0	0	0	0	0	0	0	0	0	0	0	0	0	0	0
Labridae	Biomass	0	0	0	0	0	0	0	0	0	0	0	0.134564	0	0	0	0	0	0	0	0	0	0	0	0	0	0	0	0	2.77743	0	0	0	0	0	0	31.4344	0.0113658	0	0	0	0	0.047333	0	0	0	0	0	0
Labridae sp. 1	Biomass; Species Richness; Community Composition; Traits	0	0	0	0	0	0	0	0	0	0	0	0	0	0	0	0	0	0	0	0	0	0	0	0	0	0	0	0	0	0	0	0	0	0	0	0	0	0	0	0	0	0	0	0	0	0	0	0
Labroides bicolor	Biomass; Species Richness; Community Composition; Traits	0	0	0	0	0	0	0	0	0	0	0	0	0	0	0	0	0	0	0	0	0	0	0	0	0	0	0	0	0	0	0	0	0	0	0	0	0	0	0	0	0	0	0	0	0	0	0	0
Labroides dimidiatus	Biomass; Species Richness; Community Composition; Traits	0	0	0	0	0	0	0	0	0	0	0	0	0.183713	0	0	0	0	0	0	0	0	0	0	0	0	0	0	0	0	0	0	0	0	0	0	0	0.101198	0	0	0	0	0	0	0	0	0	0	0
Laemonema sp. 1	Biomass; Species Richness; Community Composition; Traits	4.83442	0	11.5606	0	0	0	0	0	0	0	0	0	0	0.27145	0	18.612	5.91855	0	0	11.1242	3.00032	0	0	0	0	0	0	0	0	0	0	0	0	0	0	0	0	4.50228	0	0.428047	0	0	0	0	0	0	36.2784	29.8411
Laemonema sp. 2	Biomass; Species Richness; Community Composition; Traits	0	0	0	0	0	0	0	0	0	0	0	0	0	0	0	7.63171	0	0	14.9205	0	0	0	0	0	0	0	0	0	0	0	0	0	0	0	0	0	0	0	0	0	0	0	0	0	0	0	0	0
Liopropoma cf. lunulatum	Biomass; Species Richness; Community Composition; Traits	0	0	0	0	0	0	0	0	1.13967	0.502363	0	0	0	0	0	0	0	0	0	0	0	1.44137	0	0	0	0	0	0	0	0	7.93034	3.56344	0	0	0	0	0	0	0	0	0	0	0.604694	0	1.42478	0	0	0
Lutjanidae	Biomass	0	0	0	0	0	0	0	0	0	0	0	0	0	0	0	0	0	0	0	0	0	0	0	0	0	0	0	0	0	0	0	0	0	0	0	0	0	0	0	0	0	0	0	0	0	0	0	0
Lutjanus	Biomass	0	0	0	0	0	0	0	0	4.27161	0	0	0	0	0	0	0	0	0	0	0	0	0	0	0	0	0	0	0	9.55818	0	0	0	0	0	0	0	0	0	0	0	0	2.34805	0	0	0	0	0	0
Lutjanus biguttatus	Biomass; Species Richness; Community Composition; Traits	0	0	0	0	0	0	0	0	0	0	0	0	0	0	0	0	0	0	0	0	0	0	0	0	0	0	0	0	0	0	0	0	0	0	0	0	0	0	0	0	0	0	0	0	0	0	0	0
Lutjanus bohar	Biomass; Species Richness; Community Composition; Traits	0	0	0	0	197.168	0	633.541	57.5823	0	0	0	0	0	0	0	0	0	0	0	0	0	0	0	0	769.404	0	0	0	0	0	0	0	0	0	0	0	0	0	0	0	0	29.6052	0	0	0	846.234	0	0
Lutjanus fulvus	Biomass; Species Richness; Community Composition; Traits	0	0	0	0	0	0	0	0	0	0	0	0	0	0	0	0	0	0	0	0	0	0	0	0	0	0	0	0	0	0	0	0	0	0	0	0	0	0	0	0	0	0	0	0	0	0	0	0
Lutjanus gibbus	Biomass; Species Richness; Community Composition; Traits	0	0	0	0	0	0	0	0	0	0	0	0	0	0	0	0	0	0	0	0	0	0	0	0	0	0	0	0	0	0	0	0	0	0	0	0	0	0	0	0	0	0	0	0	0	0	0	0
Lutjanus kasmira	Biomass; Species Richness; Community Composition; Traits	0	0	0	0	0	0	0	0	0	0	0	0.345313	0	0	0	0	0	0	0	0	0	0	0	0	0	0	0	0	0	0	0	0	0	0	0	11.7285	0	0	0	0	0	0	0	0	0	0	0	0
Lutjanus monostigma	Biomass; Species Richness; Community Composition; Traits	0	0	0	0	0	0	0	0	0	0	0	0	0	0	0	0	0	0	0	0	0	0	0	0	0	0	0	0	0	0	0	0	0	0	0	0	0	0	0	0	0	0	0	0	0	0	0	0
Luzonichthys cf. earlei	Biomass; Species Richness; Community Composition; Traits	0	0	0	0	0	0	0	0	0	0	0	0	0	0	0	0	0	0	0	0	0	0	0	0	0	0	0.0353627	0	0	1.41133	0	0	0	0	0	0	0	0	0	0	0	0	0	0	0	0	0	0
Macolor macularis	Biomass; Species Richness; Community Composition; Traits	0	0	0	0	0	0	0	0	0	0	0	0	0	0	0	0	0	0	0	0	0	0	0	0	0	0	0	0	0	0	0	0	0	0	0	0	0	0	0	0	0	0	0	0	0	0	0	0
Macolor niger	Biomass; Species Richness; Community Composition; Traits	0	0	0	0	0	0	0	0	0	0	0	0	0	0	0	0	0	0	0	0	0	0	0	0	0	0	0	0	0	0	0	0	0	0	0	0	0	0	0	0	0	0	0	0	0	0	0	0
Macropharyngodon bipartitus	Biomass; Species Richness; Community Composition; Traits	0	0	0	0	0	0	0	0	0	0	0	0	0	0	0	0	0	0	0	0	0	0	0	0	0	0	0	0	0	0	0	0	0	0	0	0	0	0	0	0	0	0	0	0	0	0	0	0
Macrouridae	Biomass	0.179572	15.0503	0	0	0	0	0	0	0	0	0	0	0	0	0	0	0	0	0	24.0541	0	0	0	0	0	0	0	0	0	0	0	0	0	0	0	0	0	0	0	0	0	0	0	1.34807	0	0	0	3.22423
Malacocephalus laevis	Biomass; Species Richness; Community Composition; Traits	43.8667	126.277	179.498	0	0	0	0	0	0	0	0	0	0	0	0	0	0	5.96577	0	3.80837	0	0	0	0	0	0	0	0	0	0	0	0	0	0	0	0	0	0	0	0	0	0	0	6.74731	0	0	0	0
Meiacanthus smithi	Biomass; Species Richness; Community Composition; Traits	0	0	0	0	0	0	0	0	0	0	0	0	0	0	0	0	0	0	0	0	0	0	0	0	0	0	0	0	0	0	0	0	0	0	0	0	0	0	0	0	0	0	0	0	0	0	0	0
Melichthys	Biomass	0	0	0	0	0	0	0	0	0	0	0	0.550323	0	0	0	0	0	0	0	0	0	0	0	0	0	0	0	0	0	0	0	0	0	0	0	0	0	0	0	0	0	0	0	0	0	0	0	0
Melichthys indicus	Biomass; Species Richness; Community Composition; Traits	0	0	0	0	0	0	0	0	0	0	0	0	12.7493	0	0	0	0	0	0	0	0	0	0	0	36.5921	0	0	0	16.0105	25.4716	0	0	0	0	0	0	0	0	0	0	0	0	0	0	0	9.57468	0	0
Microdesmidae sp. 1	Biomass; Species Richness; Community Composition; Traits	0	0	0	0	0	0	0	0	0	0	0	0	0	0	0	0	0	0	0	0	0	0	0	0	0	0	0	0	0	0	0	0	0	0	0	0	0	0	0	0	0.623626	0	0.652944	0	0	0	0	0
Monotaxis grandoculis	Biomass; Species Richness; Community Composition; Traits	0	0	0	0	0	0	0	0	0	0	0	0	0	0	0	0	0	0	0	0	0	0	0	0	0	0	0	0	0	0	0	0	0	0	0	0	0	0	0	0	0	0	0	0	8.75439	0	0	0
Moridae	Biomass	0	0	0	0	0	0	0	0	0	0	0	0	0	0	0	0	0	0	0	0	0	0	0	0	0	0	0	0	0	0	0	0	0	0	0	0	0	0	0	0	0	0	0	0	0	0	0	0
Myctophidae sp. 1	Biomass; Species Richness; Community Composition; Traits	1.47956	0.0790552	0	0	0	0	0	0	0	0	0	0	0	0	0	0	0	0	0	0	0	0	0	0	0	0	0	0	0	0	0	0	0	0	0.846078	0	0	0.103343	0.932652	0.401421	0	0	0	0	0	0	0.0725628	0
Myripristis	Biomass	0	0	0	0	0	0	0	0	0	0	0	0	0	0	0	0	0	0	0	0	0	0	0	0	0	0	0	0	0	1.75623	0	0	0	0	0	0	0	0	0	0	0	0	0	0	0	0	0	0
Myripristis adusta	Biomass; Species Richness; Community Composition; Traits	0	0	0	0	0	0	0	0	0	0	0	0	0	0	0	0	0	0	0	0	0	0	0	0	0	0	0	0	0	0	0	0	0	0	0	0	0	0	0	0	0	0	0	0	0	0	0	0
Myripristis berndti	Biomass; Species Richness; Community Composition; Traits	0	0	0	0	0	0	0	0	0	0	0	0	0	0	0	0	0	0	0	0	0	0	0	0	0	0	0	0	0	0	0	0	0	0	0	0	0	0	0	0	0	0	0	0	0	0	0	0
Myripristis botche	Biomass; Species Richness; Community Composition; Traits	0	0	0	0	0	0	0	0	0	0	0	0	0	0	0	0	0	0	0	0	0	0	0	0	0	0	0	0	0	0	0	0	0	0	0	0	0	0	0	0	0	0	0	0	0	0	0	0
Myripristis chryseres	Biomass; Species Richness; Community Composition; Traits	0	0	0	26.2267	0	0	0	0	4.39119	6.47512	0	0	2.51884	0	0	0	0	0	0	0	0	0	0	0	0	0	0.484586	0	1.82337	0	0	0	0	0	0	9.99262	0	0	0	0	0	0	1.11083	0	0	0	0	0
Myripristis murdjan	Biomass; Species Richness; Community Composition; Traits	0	0	0	0	0	0	0	0	0	0	0	0	0	0	0	0	0	0	0	0	0	0	0	0	0	0	0	0	0	0	0	0	0	0	0	0	0	0	0	0	0	0	0	0	0	0	0	0
Myripristis violacea	Biomass; Species Richness; Community Composition; Traits	0	0	0	0	0	0	0	0	0	0	0	0	0	0	0	0	0	0	0	0	0	0	0	0	0	0	0	0	74.2183	0	0	0	0	0	0	0	0	0	0	0	0	0	0	0	0	0	0	0
Myripristis vittata	Biomass; Species Richness; Community Composition; Traits	0	0	0	0	0	0	0	0	0	0	0	0	0	0	0	0	0	0	0	0	0	0	0	0	0	0	0	0	3.33293	3.33293	0	0	0	0	0	85.1556	47.2669	0	0	0	0	0	0	0	0	0	0	0
Naso	Biomass	0	0	0	0	0	0	0	0	0	0	0	0	0	0	0	0	0	0	0	0	0	0	0	0	0	0	0	0	0	0	0	0	0	0	0	0	0	0	0	0	0	0	0	0	0	0	0	0
Naso brachycentron	Biomass; Species Richness; Community Composition; Traits	0	0	0	0	0	0	0	0	0	0	0	0	0	0	0	0	0	0	0	0	0	0	0	0	0	0	0	0	0	0	0	0	0	0	0	0	0	0	0	0	0	0	0	0	0	0	0	0
Naso brevirostris	Biomass; Species Richness; Community Composition; Traits	0	0	0	0	0	0	0	0	0	0	0	0	0	0	0	0	0	0	0	0	0	0	0	0	0	0	0	0	0	0	0	0	0	0	0	0	0	0	0	0	0	0	0	0	0	0	0	0
Naso elegans	Biomass; Species Richness; Community Composition; Traits	0	0	0	0	0	0	0	0	0	0	0	0	0	0	0	0	0	0	0	0	0	0	0	0	0	0	0	0	0	0	0	0	0	0	0	0	0	0	0	0	0	0	0	0	0	0	0	0
Naso hexacanthus	Biomass; Species Richness; Community Composition; Traits	0	0	0	0	0	0	0	0	0	0	0	17.6329	66.2983	0	0	0	0	0	0	0	0	0	0	0	13.5128	0	0	0	0	0	0	0	0	0	0	0	0	0	0	0	0	0	0	0	0	0	0	0
Naso thynnoides	Biomass; Species Richness; Community Composition; Traits	0	0	0	0	0	0	0	0	0	0	0	0	0	0	0	0	0	0	0	0	0	0	0	0	0	0	0	0	0	0	0	0	0	0	0	0	0	0	0	0	0	0	0	0	0	0	0	0
Naso vlamingii	Biomass; Species Richness; Community Composition; Traits	0	0	0	0	0	0	0	0	0	0	0	0	0	0	0	0	0	0	0	0	0	0	0	0	182.676	0	0	0	346.245	1216.61	0	0	0	0	0	0	0	0	0	0	0	0	0	0	0	0	0	0
Nemateleotris magnifica	Biomass; Species Richness; Community Composition; Traits	0	0	0	0	0	0	0	0	0	0	0	0	0.34467	0	0	0	0	0	0	0	0	0	0	0	0.38835	0	0	0	0	0	0	0	0	0	0	0.497905	0	0	0	0	0	0	0	0	0	0.271029	0	0
Neobythites cf. multistriatus	Biomass; Species Richness; Community Composition; Traits	0	3.52929	1.76464	0	0	0	0	0	0	0	0	0	0	0	0	0	0	0	0	0	0	0	0	0	0	0	0	0	0	0	0	0	0	0	0	0	0	0	0	0	0	0	0	0	0	0	0	0
Neoniphon	Biomass	0	0	0	0	0	0	0	0	0	0	0	0	0	0	0	0	0	0	0	0	0	0	0	0	0	0	0	0	0	0	0	0	0	0	0	0	0	0	0	0	0	0	0	0	0	0	0	0
Neoniphon opercularis	Biomass; Species Richness; Community Composition; Traits	0	0	0	0	0	0	0	0	0	0	0	0	0	0	0	0	0	0	0	0	0	0	0	0	0	0	0	0	0	0	0	0	0	0	0	0	0	0	0	0	0	0	0	0	0	0	0	0
Neoniphon sammara	Biomass; Species Richness; Community Composition; Traits	0	0	0	0	0	0	0	0	0	0	0	0	0	0	0	0	0	0	0	0	0	0	0	0	0	0	0	0	0	0	0	0	0	0	0	0	0	0	0	0	0	0	0	0	0	0	0	0
Neopomacentrus azysron	Biomass; Species Richness; Community Composition; Traits	0	0	0	0	0	0	0	0	0	0	0	0	0	0	0	0	0	0	0	0	0	0	0	0	0	0	0	0	0	0	0	0	0	0	0	0	0	0	0	0	0	0	0	0	0	0	0	0
Nettastoma	Biomass	0	0	15.6941	0	0	0	0	0	0	0	0	0	0	0	0	0	0	0	0	0	0	0	0	0	0	0	0	0	0	0	0	0	0	0	0	0	0	0	0	0	0	0	0	0	0	0	0	0
Nettastoma sp. 1	Biomass; Species Richness; Community Composition; Traits	5.8793	16.4115	0	0	0	0	0	0	0	0	0	0	0	0	0	7.96567	4.19944	3.09813	2.24015	83.0765	15.9754	0	0	0	0	0	0	0	0	0	0	0	0	0	0	0	0	0	0	0	0	0	0	0	0	0	4.60297	12.0142
Novaculichthys taeniourus	Biomass; Species Richness; Community Composition; Traits	0	0	0	0	0	0	0	0	0	0	0	0	0	0	0	0	0	0	0	0	0	0	0	0	0	0	0	0	0	0	0	0	0	0	0	0	0	0	0	0	0	0	0	0	0	0	0	0
Odontanthias borbonius	Biomass; Species Richness; Community Composition; Traits	0	0	0	58.0588	0	0	138.222	0	68.6667	0	0	0	0	0	0	0	0	0	0	0	0	13.5702	0	0	0	0	14.7323	0	0	0	145.773	53.5269	0	0	0	0	0	0	0	0	14.4405	0	34.3275	0	171.06	0	0	0
Odontanthias caudicinctus	Biomass; Species Richness; Community Composition; Traits	0	0	0	0	0	0	0	0	0	0	0	0	0	0	0	0	0	0	0	0	0	0	0	0	0	0	0	0.877183	0	0	0	0	0	0	0	0	0	0	0	0	0	0	0	0	0	0	0	0
Odonus niger	Biomass; Species Richness; Community Composition; Traits	0	0	0	0	0	0	0	0	0	0	0	0	0	0	0	0	0	0	0	0	0	0	0	0	96.0944	0	0	0	0	0	0	0	0	0	0	0	0	0	0	0	0	0	0	0	0	0	0	0
Ophidiiformes sp. 1	Biomass; Species Richness; Community Composition; Traits	0	217.814	0	0	0	0	0	0	0	0	0	0	0	0	0	0	0	0	0	0	0	0	0	0	0	0	0	0	0	0	0	0	27.7133	0	0	0	0	0	0	0	0	0	0	0	0	0	0	0
Ophidiiformes sp. 2	Biomass; Species Richness; Community Composition; Traits	0	0	0	0	0	0	0	0	0	0	18.0744	0	0	0	0	0	0	12.8688	0	0	0	0	0	0	0	0	0	0	0	0	0	0	0.600548	0	0	0	0	0	0	0	0	0	0	0	0	0	19.1524	0
Ostorhinchus franssedai	Biomass; Species Richness; Community Composition; Traits	0	0	0	0	0	0	0	0	0	0	0	0	0	0	0	0	0	0	0	0	0	0	0	0	0	0	0	0	0	0	0	0	0	0	0	0	0	0	0	0	0	0	0	0	0	0	0	0
Ostracion cubicus	Biomass; Species Richness; Community Composition; Traits	0	0	0	0	0	0	0	0	0	0	0	0	0	0	0	0	0	0	0	0	0	0	0	0	0	0	0	0	0	0	0	0	0	0	0	0	0	0	0	0	0	0	0	0	0	0	0	0
Ostracion meleagris	Biomass; Species Richness; Community Composition; Traits	0	0	0	0	0	0	0	0	0	0	0	0	0	0	0	0	0	0	0	0	0	0	0	0	0	0	0	0	0	0	0	0	0	0	0	0	0	0	0	0	0	0	0	0	0	0	0	0
Oxycheilinus arenatus	Biomass; Species Richness; Community Composition; Traits	0	0	0	0	0	0	0	0	0	0	0	0	0	0	0	0	0	0	0	0	0	0	0	0	0	0	0	0	0	0	0	0	0	0	0	0	0	0	0	0	0	9.59118	0	0	0	0	0	0
Oxycheilinus digramma	Biomass; Species Richness; Community Composition; Traits	0	0	0	0	0	0	0	0	0	0	0	0	0	0	0	0	0	0	0	0	0	0	0	0	0	0	0	0	0	0	0	0	0	0	0	0	0	0	0	0	0	0	0	0	0	0	0	0
Paracaesio sordida	Biomass; Species Richness; Community Composition; Traits	0	0	0	0	0	0	0	0	0	0	0	0	0	0	0	0	0	0	0	0	0	0	0	0	0	0	0	0	0	158.341	0	0	0	0	0	0	0	0	0	0	0	0	0	0	0	0	0	0
Paracirrhites arcatus	Biomass; Species Richness; Community Composition; Traits	0	0	0	0	0	0	0	0	0	0	0	0	0	0	0	0	0	0	0	0	0	0	0	0	0	0	0	0	0	0	0	0	0	0	0	0	0	0	0	0	0	0	0	0	0	0	0	0
Paracirrhites forsteri	Biomass; Species Richness; Community Composition; Traits	0	0	0	0	0	0	0	0	0	0	0	0	0	0	0	0	0	0	0	0	0	0	0	0	0	0	0	0	0	0	0	0	0	0	0	0	0	0	0	0	0	0	0	0	0	0	0	0
Parupeneus barberinus	Biomass; Species Richness; Community Composition; Traits	0	0	0	0	0	0	0	0	0	0	0	0	0	0	0	0	0	0	0	0	0	0	0	0	0	0	0	0	0	0	0	0	0	0	0	0	0	0	0	0	0	0	0	0	0	0	0	0
Parupeneus cyclostomus	Biomass; Species Richness; Community Composition; Traits	0	0	0	0	0	0	0	0	0	0	0	0	0	0	0	0	0	0	0	0	0	0	0	0	0	0	0	0	0	0	0	0	0	0	0	0	0	0	0	0	0	0	0	0	0	0	0	0
Parupeneus macronemus	Biomass; Species Richness; Community Composition; Traits	0	0	0	0	0	17.0181	0	0	0	0	0	0	0	0	0	0	0	0	0	0	0	0	0	0	0	0	0	0	0.395617	4.83526	0	0	0	0	0	0	0	0	0	0	0	0	0	0	0	0	0	0
Parupeneus trifasciatus	Biomass; Species Richness; Community Composition; Traits	0	0	0	0	0	0	0	0	0	0	0	0	0	0	0	0	0	0	0	0	0	0	0	0	0	0	0	0	0	0	0	0	0	0	0	0	0	0	0	0	0	0	0	0	0	0	0	0
Peristediidae sp. 1	Biomass; Species Richness; Community Composition; Traits	4.92864	11.0322	0	0	0	0	0	0	0	0	0	0	0	0	0	0	0	0	0	0	0	0	0	5.51608	0	0	0	0	0	0	0	0	0	0	0	0	0	0	0	0	0	0	0	0	0	0	0	0
Peristediidae sp. 2	Biomass; Species Richness; Community Composition; Traits	0	0	0	0	0	0	0	0	0	0	0	0	0	0	0	0	0	0	0	0	0	0	0	0	0	0	0	0	0	0	0	0	0	0	0	0	0	0	0	0	0	0	0	0	0	0	0	0
Plagiotremus tapeinosoma	Biomass; Species Richness; Community Composition; Traits	0	0	0	0	0	0	0	0	0	0	0	0	0	0	0	0	0	0	0	0	0	0	0	0	0	0	0	0	0	0	0	0	0	0	0	0	0	0	0	0	0	0	0	0	0	0	0	0
Platax boersi	Biomass; Species Richness; Community Composition; Traits	0	0	0	0	0	0	0	0	0	0	0	0	0	0	0	0	0	0	0	0	0	0	0	0	0	0	0	0	0	0	0	0	0	0	0	0	0	0	0	0	0	0	0	0	0	0	0	0
Platax orbicularis	Biomass; Species Richness; Community Composition; Traits	0	0	0	0	0	0	0	0	0	0	0	0	0	0	0	0	0	0	0	0	0	0	0	0	0	0	0	0	0	0	0	0	0	0	0	0	0	0	0	0	0	0	0	0	0	0	0	0
Plectorhinchus chaetodonoides	Biomass; Species Richness; Community Composition; Traits	0	0	0	0	0	0	0	0	0	0	0	0	0	0	0	0	0	0	0	0	0	0	0	0	0	0	0	0	0	0	0	0	0	0	0	0	0	0	0	0	0	0	0	0	0	0	0	0
Plectorhinchus gibbosus	Biomass; Species Richness; Community Composition; Traits	0	0	0	0	0	0	0	0	0	0	0	0	0	0	0	0	0	0	0	0	0	0	0	0	0	0	0	0	0	0	0	0	0	0	0	0	0	0	0	0	0	0	0	0	0	218.625	0	0
Plectorhinchus vittatus	Biomass; Species Richness; Community Composition; Traits	0	0	0	0	0	0	0	0	0	0	0	0	0	0	0	0	0	0	0	0	0	0	0	0	0	0	0	0	111.888	0	0	0	0	0	0	0	0	0	0	0	0	0	0	0	0	0	0	0
Plectroglyphidodon dickii	Biomass; Species Richness; Community Composition; Traits	0	0	0	0	0	0	0	0	0	0	0	0	0	0	0	0	0	0	0	0	0	0	0	0	0	0	0	0	0	0	0	0	0	0	0	0	0	0	0	0	0	0	0	0	0	0	0	0
Plectropomus laevis	Biomass; Species Richness; Community Composition; Traits	0	0	0	0	0	0	0	0	0	0	0	0	0	0	0	0	0	0	0	0	0	0	0	0	0	0	0	0	290.667	0	0	0	0	0	0	0	0	0	0	0	0	0	0	0	0	0	0	0
Plectropomus pessuliferus	Biomass; Species Richness; Community Composition; Traits	0	0	0	0	0	0	0	0	0	0	0	0	0	0	0	0	0	0	0	0	0	0	0	0	0	0	0	0	0	0	0	0	0	0	0	0	0	0	0	0	0	0	0	0	0	0	0	0
Plesiobatis daviesi	Biomass; Species Richness; Community Composition; Traits	0	1850.51	0	0	0	0	0	0	0	0	0	0	0	0	0	0	0	0	0	0	0	0	0	0	0	0	0	0	0	0	0	0	0	0	0	0	0	0	0	0	0	0	0	0	0	0	0	0
Polyipnus spp.	Biomass; Species Richness; Community Composition; Traits	0.284985	0.142493	0	0	0	0	0	0	0	0	0	0	0	0.30211	0.693272	0	0	0	0	0	0	0	0.313835	0.0916737	0	0	0	0	0	0	0	0	0.338368	0.442722	0.22476	0	0	0	0	0.0715634	0	0	0	0	0	0	0	0
Polymixia sp.	Biomass; Species Richness; Community Composition; Traits	0	0	0	0	0	0	0	0	0	0	0	0	0	0	0	0	0	0	0	0	0	0	0	0	0	0	0	0	0	0	0	0	0	0	0	0	0	0	0.446027	0	0	0	0	0	0	0	0	0
Pomacanthidae	Biomass	0	0	0	0	0	0	0	0	0	0	0	0	0	0	0	0	0	0	0	0	0	0	0	0	0	0	0	0	0	0	0	0	0	0	0	0	0	0	0	0	0	0	0	0	0	0	0	0
Pomacanthus imperator	Biomass; Species Richness; Community Composition; Traits	0	0	0	0	0	0	0	0	0	0	0	31.5404	0	0	0	0	0	0	0	0	0	0	0	0	37.7407	0	0	0	13.0999	0	0	0	0	0	0	90.3919	0	0	0	0	0	0	0	0	0	14.7348	0	0
Pomacanthus xanthometopon	Biomass; Species Richness; Community Composition; Traits	0	0	0	0	0	0	0	0	0	0	0	0	0	0	0	0	0	0	0	0	0	0	0	0	0	0	0	0	0	0	0	0	0	0	0	0	0	0	0	0	0	0	0	0	0	0	0	0
Pomacentridae	Biomass	0	0	0	0	0	0	0	0	0	0	0	0	0	0	0	0	0	0	0	0	0	0	0	0	0	0	0	0	0.160205	0	0	0	0	0	0	0.748242	0.640987	0	0	0	0	1.77695	0	0	0	0	0	0
Pomacentrus	Biomass	0	0	0	0	0	0	0	0	0	0	0	0	0	0	0	0	0	0	0	0	0	0	0	0	0.388147	0	0	0	0	0	0	0	0	0	0	0	0	0	0	0	0	0.129154	0	0	0	0	0	0
Pomacentrus caeruleus	Biomass; Species Richness; Community Composition; Traits	0	0	0	0	0	0	0	0	0	0	0	0	0	0	0	0	0	0	0	0	0	0	0	0	0	0	0	0	0	0	0	0	0	0	0	0	0	0	0	0	0	0	0	0	0	0	0	0
Pomacentrus chrysurus	Biomass; Species Richness; Community Composition; Traits	0	0	0	0	0	0	0	0	0	0	0	0	0	0	0	0	0	0	0	0	0	0	0	0	0	0	0	0	0	0	0	0	0	0	0	0	0	0	0	0	0	0	0	0	0	0	0	0
Pomacentrus indicus / P. nagasakiensis	Biomass; Species Richness; Community Composition; Traits	0	0	0	0	2.43484	0	0	4.86968	0	0	0	0	0	0	0	0	0	0	0	0	0	0	0	0	0	0	0	0	0	0	0	0	0	0	0	0	0	0	0	0	0	0.33395	0	0	0	0	0	0
Pomacentrus philippinus	Biomass; Species Richness; Community Composition; Traits	0	0	0	0	0	0	0	0	0	0	0	0	0	0	0	0	0	0	0	0	0	0	0	0	0	0	0	0	0	0	0	0	0	0	0	0	0	0	0	0	0	0	0	0	0	0	0	0
Pristiapogon kallopterus	Biomass; Species Richness; Community Composition; Traits	0	0	0	0	0	0	0	0	0	0	0	0	0	0	0	0	0	0	0	0	0	0	0	0	0	0.767943	0	0	0	0	0	0	0	0	0	0	0	0	0	0	0	0	0	0	0	0	0	0
Pristipomoides auricilla	Biomass; Species Richness; Community Composition; Traits	0	0	0	0	0	0	0	0	0	0	0	0	0	0	0	0	0	0	0	0	0	0	0	0	0	0	0	0	0	0	0	0	0	0	0	0	0	0	0	0	0	0	0	0	178.077	0	0	0
Pristipomoides multidens	Biomass; Species Richness; Community Composition; Traits	0	0	0	0	0	0	0	0	0	0	0	0	0	0	0	0	0	0	0	0	0	0	0	0	0	0	0	0	0	0	0	0	0	0	16.5611	0	0	0	0	0	0	0	0	0	0	0	0	790.757
Prognathodes guyotensis	Biomass; Species Richness; Community Composition; Traits	0	0	0	0	0	0	0	0	0	0	0	0	0	0	0	0	0	0	0	0	0	0	6.21125	0	0	0	0	0	0	0	0	0	0	0	0	0	0	0	0	0	0	0	0	0	0	0	0	0
Pseudanthias	Biomass	0	0	0	0	29.9937	20.3372	0	7.76568	2.11916	0.3892	0	0	1.62473	0	0	0	0	0	0	0	0	20.5388	0	0	35.9061	1.10266	0	0	56.4043	42.8238	0	2.29017	0	0	0	23.4436	88.5017	0	0	0	0	16.458	76.3238	0	28.732	11.6843	0	0
Pseudanthias bimaculatus	Biomass; Species Richness; Community Composition; Traits	0	0	0	0	138.092	72.769	0	217.488	0.424226	0	0	0	0.085083	0	0	0	0	0	0	0	0	0	0	0	1.26448	0	0	0	0.0615729	1.40097	0	0	0	0	0	0	0	0	0	0	0	4.78438	0	0	0	0.514105	0	0
Pseudanthias bimarginatus	Biomass; Species Richness; Community Composition; Traits	0	0	0	0	0	0	0	0	0	0	0	1.60248	2.97231	0	0	0	0	0	0	0	0	0	0	0	15.4846	0	0	0	8.33019	6.98958	0	0	0	0	0	0	0	0	0	0	0	3.08331	0	0	0	8.4535	0	0
Pseudanthias cooperi	Biomass; Species Richness; Community Composition; Traits	0	0	0	0	6.3918	0	0	0	0	0	0	7.57958	1.27353	0	0	0	0	0	0	0	0	0	0	0	1.49937	0	0	0	0	3.68309	0	0	0	0	0	0.503913	0.144412	0	0	0	0	4.66148	0	0	0	0	0	0
Pseudanthias evansi	Biomass; Species Richness; Community Composition; Traits	0	0	0	0	1.86486	0	0	0	0	0	0	0	0	0	0	0	0	0	0	0	0	0	0	0	0	0	0	0	2.37533	14.3364	0	0	0	0	0	0	0.967317	0	0	0	0	10.7841	0	0	0	0.399033	0	0
Pseudanthias pulcherrimus	Biomass; Species Richness; Community Composition; Traits	0	0	0	0	11.6361	0	0	0	0	0	0	0	0	0	0	0	0	0	0	0	0	0	0	0	28.9385	0	0	0	0.14718	0.791509	0	0	0	0	0	64.2679	81.2478	0	0	0	0	39.3056	0	0	0	3.6991	0	0
Pseudanthias squamipinnis	Biomass; Species Richness; Community Composition; Traits	0	0	0	0	77.7848	13.2659	0	190.474	0	0	0	2.48029	0	0	0	0	0	0	0	0	0	0	0	0	0	0	0	0	20.7951	4.35219	0	0	0	0	0	0	6.75911	0	0	0	0	0.662965	0	0	0	0	0	0
Pseudobalistes flavimarginatus	Biomass; Species Richness; Community Composition; Traits	0	0	0	0	0	0	0	0	0	0	0	3.66643	0	0	0	0	0	0	0	0	0	0	0	0	0	0	0	0	0	0	0	0	0	0	0	0	0	0	0	0	0	0	0	0	0	0	0	0
Pseudocheilinus evanidus	Biomass; Species Richness; Community Composition; Traits	0	0	0	0	0.956408	0	0	0	0	0	0	0	0	0	0	0	0	0	0	0	0	0	0	0	0	0	0	0	0	0	0	0	0	0	0	0	0	0	0	0	0	0.428225	0	0	0	0	0	0
Pseudocheilinus hexataenia	Biomass; Species Richness; Community Composition; Traits	0	0	0	0	0	0	0	0	0	0	0	0	0	0	0	0	0	0	0	0	0	0	0	0	0	0	0	0	0	0	0	0	0	0	0	0	0	0	0	0	0	0	0	0	0	0	0	0
Pseudocoris yamashiroi	Biomass; Species Richness; Community Composition; Traits	0	0	0	0	0	0	0	0	0	0	0	0	0	0	0	0	0	0	0	0	0	0	0	0	0	0	0	0	0	0	0	0	0	0	0	0	0	0	0	0	0	0	0	0	0	0.114989	0	0
Pseudodax moluccanus	Biomass; Species Richness; Community Composition; Traits	0	0	0	0	0	0	0	0	0	0	0	0.923186	0	0	0	0	0	0	0	0	0	0	0	0	0	0	0	0	0.731869	6.7674	0	0	0	0	0	5.4893	0	0	0	0	0	0	0	0	0	0	0	0
Ptereleotris evides	Biomass; Species Richness; Community Composition; Traits	0	0	0	0	0	0	0	0	0	0	0	0	0	0	0	0	0	0	0	0	0	0	0	0	0	0	0	0	0	0	0	0	0	0	0	0	0	0	0	0	0	0	0	0	0	0	0	0
Pterocaesio	Biomass	0	0	0	0	0	0	0	0	0	0	0	0	0	0	0	0	0	0	0	0	0	0	0	0	0	0	0	0	0	0	0	0	0	0	0	0	0	0	0	0	0	0	0	0	0	0	0	0
Pterocaesio lativittata	Biomass; Species Richness; Community Composition; Traits	0	0	0	0	0	0	0	0	0	0	0	0	0	0	0	0	0	0	0	0	0	0	0	0	0	0	0	0	5.72508	0	0	0	0	0	0	0	0	0	0	0	0	0	0	0	0	0	0	0
Pterocaesio pisang	Biomass; Species Richness; Community Composition; Traits	0	0	0	0	0	0	0	44.6071	0	0	0	0	0	0	0	0	0	0	0	0	0	0	0	0	0	0	0	0	0	0	0	0	0	0	0	0	0	0	0	0	0	0	0	0	0	0	0	0
Pterocaesio tile	Biomass; Species Richness; Community Composition; Traits	0	0	0	0	0	0	0	0	0	0	0	0	0	0	0	0	0	0	0	0	0	0	0	0	0	0	0	0	0	555.314	0	0	0	0	0	0	0	0	0	0	0	0	0	0	0	0	0	0
Pterocaesio trillineata	Biomass; Species Richness; Community Composition; Traits	0	0	0	0	0	0	0	0	0	0	0	0	0	0	0	0	0	0	0	0	0	0	0	0	0	0	0	0	0	0	0	0	0	0	0	0	0	0	0	0	0	0	0	0	0	0	0	0
Pterois antennata	Biomass; Species Richness; Community Composition; Traits	0	0	0	0	0	0	0	0	0	0	0	0	0	0	0	0	0	0	0	0	0	0	0	0	0	0	0	0	2.23062	0	0	0	0	0	0	0	0	0	0	0	0	0	0	0	0	0	0	0
Pycnochromis delta	Biomass; Species Richness; Community Composition; Traits	0	0	0	0	2.20537	2.67131	0	3.30805	0	0	0	0	0	0	0	0	0	0	0	0	0	0	0	0	0	0	0	0	12.1927	18.5945	0	0	0	0	0	9.34327	10.5757	0	0	0	0	2.92604	0	0	0	0.103177	0	0
Pycnochromis dimidiatus	Biomass; Species Richness; Community Composition; Traits	0	0	0	0	0	0	0	0	0	0	0	0	0	0	0	0	0	0	0	0	0	0	0	0	0	0	0	0	0	0	0	0	0	0	0	0	0	0	0	0	0	0	0	0	0	0	0	0
Pycnochromis flavipectoralis	Biomass; Species Richness; Community Composition; Traits	0	0	0	0	0	0	0	0	0	0	0	0	0	0	0	0	0	0	0	0	0	0	0	0	0	0	0	0	0	0	0	0	0	0	0	0	0	0	0	0	0	0	0	0	0	0	0	0
Pygoplites diacanthus	Biomass; Species Richness; Community Composition; Traits	0	0	0	0	0	0	0	27.7395	0	0	0	0	0	0	0	0	0	0	0	0	0	0	0	0	0	0	0	0	11.5652	0	0	0	0	0	0	18.7343	5.04749	0	0	0	0	0	0	0	0	0	0	0
Randallichthys filamentosus	Biomass; Species Richness; Community Composition; Traits	0	0	0	127.38	0	0	0	0	0	126.711	0	0	0	0	48.8291	0	0	0	0	0	0	0	135.364	0	0	0	0	0	0	0	0	53.1287	0	17.2033	0	0	0	0	0	0	0	0	0	0	0	0	0	0
Rexea bengalensis	Biomass; Species Richness; Community Composition; Traits	0	0	0	0	0	0	0	0	0	0	0	0	0	0	0	0	0	0	0	0	0	0	0	0	0	0	0	0	0	0	0	0	0	0	0	0	0	0	0	0	0	0	0	0.13328	0	0	0	0
Rhabdamia gracilis	Biomass; Species Richness; Community Composition; Traits	0	0	0	0	0	0	0	0	0	0	0	0	0	0	0	0	0	0	0	0	0	0	0	0	0	0	0	0	0	0	0	0	0	0	0	0	0	0	0	0	0	0	0	0	0	0	0	0
Rhabdosargus globiceps	Biomass; Species Richness; Community Composition; Traits	0	0	0	0	0	0	0	0	0	0	0	0	0	0	0	0	0	0	0	0	0	0	0	0	0	0	0	0	0	0	0	0	0	0	0	0	0	0	0	0	0	0	0	0	0	0	0	0
Roa sp. 2	Biomass; Species Richness; Community Composition; Traits	0	0	0	0	0	0	0	0	0	0.166073	0	0	0	0	0	0	0	0	0	0	0	0	0	0	0	0	0	0	0	0	4.68836	2.82904	0	0	0	0	0	0	0	0	1.76327	0	0.962502	0	1.05703	0	0	0
Sargocentron	Biomass	0	0	0	0	0	0	0	0	0	0	0	0	0	0	0	0	0	0	0	0	0	0	0	0	0	0	0	0	0	0	0	0	0	0	0	0	0	0	0	0	0	0	0	0	0	0	0	0
Sargocentron caudimaculatum	Biomass; Species Richness; Community Composition; Traits	0	0	0	0	0	0	0	0	0	0	0	0	49.1842	0	0	0	0	0	0	0	0	0	0	0	0	0	0	0	0	27.293	0	0	0	0	0	0	0	0	0	0	0	3.5272	0	0	0	24.9709	0	0
Sargocentron diadema	Biomass; Species Richness; Community Composition; Traits	0	0	0	0	0	0	0	0	0	0	0	0	0	0	0	0	0	0	0	0	0	0	0	0	0	0	0	0	0	0	0	0	0	0	0	0	0	0	0	0	0	0	0	0	0	0	0	0
Sargocentron punctatissimum	Biomass; Species Richness; Community Composition; Traits	0	0	0	0	0	0	0	0	0	0	0	0	0	0	0	0	0	0	0	0	0	0	0	0	0	0	0	0	0	0	3.5186	0	0	0	0	0	0	0	0	0	0	0	8.0774	0	0	0	0	0
Sargocentron spiniferum	Biomass; Species Richness; Community Composition; Traits	0	0	0	0	0	0	0	0	0	0	0	0	0	0	0	0	0	0	0	0	0	0	0	0	0	0	0	0	145.468	0	0	0	0	0	0	0	0	0	0	0	0	0	0	0	0	0	0	0
Scaridae	Biomass	0	0	0	0	0	0	0	0	0	0	0	0	0	0	0	0	0	0	0	0	0	0	0	0	0	0	0	0	0	0	0	0	0	0	0	0	0	0	0	0	0	0	0	0	0	0	0	0
Scarus	Biomass	0	0	0	0	0	0	0	0	0	0	0	0	0	0	0	0	0	0	0	0	0	0	0	0	0	0	0	0	0	0	0	0	0	0	0	0	0	0	0	0	0	0	0	0	0	0	0	0
Scarus caudofasciatus	Biomass; Species Richness; Community Composition; Traits	0	0	0	0	0	0	0	0	0	0	0	0	0	0	0	0	0	0	0	0	0	0	0	0	0	0	0	0	0	0	0	0	0	0	0	0	0	0	0	0	0	0	0	0	0	0	0	0
Scarus ferrugineus	Biomass; Species Richness; Community Composition; Traits	0	0	0	0	0	0	0	0	0	0	0	0	0	0	0	0	0	0	0	0	0	0	0	0	0	0	0	0	0	0	0	0	0	0	0	0	0	0	0	0	0	0	0	0	0	0	0	0
Scarus frenatus	Biomass; Species Richness; Community Composition; Traits	0	0	0	0	0	0	0	0	0	0	0	0	0	0	0	0	0	0	0	0	0	0	0	0	0	0	0	0	0	0	0	0	0	0	0	0	0	0	0	0	0	0	0	0	0	0	0	0
Scarus ghobban	Biomass; Species Richness; Community Composition; Traits	0	0	0	0	0	0	0	0	0	0	0	0	0	0	0	0	0	0	0	0	0	0	0	0	0	0	0	0	0	0	0	0	0	0	0	0	0	0	0	0	0	0	0	0	0	0	0	0
Scarus niger	Biomass; Species Richness; Community Composition; Traits	0	0	0	0	0	0	0	0	0	0	0	0	0	0	0	0	0	0	0	0	0	0	0	0	0	0	0	0	0	0	0	0	0	0	0	0	0	0	0	0	0	0	0	0	0	0	0	0
Scarus prasiognathos	Biomass; Species Richness; Community Composition; Traits	0	0	0	0	0	0	0	0	0	0	0	0	0	0	0	0	0	0	0	0	0	0	0	0	0	0	0	0	0	0	0	0	0	0	0	0	0	0	0	0	0	0	0	0	0	0	0	0
Scarus rubroviolaceus	Biomass; Species Richness; Community Composition; Traits	0	0	0	0	0	0	0	0	0	0	0	0	0	0	0	0	0	0	0	0	0	0	0	0	0	0	0	0	0	0	0	0	0	0	0	0	0	0	0	0	0	0	0	0	0	0	0	0
Scarus scaber	Biomass; Species Richness; Community Composition; Traits	0	0	0	0	0	0	0	0	0	0	0	0	0	0	0	0	0	0	0	0	0	0	0	0	0	0	0	0	0	0	0	0	0	0	0	0	0	0	0	0	0	0	0	0	0	0	0	0
Scarus tricolor	Biomass; Species Richness; Community Composition; Traits	0	0	0	0	0	0	0	0	0	0	0	0	0	0	0	0	0	0	0	0	0	0	0	0	0	0	0	0	0	0	0	0	0	0	0	0	0	0	0	0	0	0	0	0	0	0	0	0
Scolopsis bilineata	Biomass; Species Richness; Community Composition; Traits	0	0	0	0	0	0	0	0	0	0	0	0	0	0	0	0	0	0	0	0	0	0	0	0	0	0	0	0	0	0	0	0	0	0	0	0	0	0	0	0	0	0	0	0	0	0	0	0
Scorpaenidae	Biomass	0	0	0	0	0	0	0	0	0	0	0	0	0	0	0	0	0	0	0	0	0	0	0	0	0	0	0	14.7337	0	0	0	9.44652	0	45.8067	0	2.00411	0	0	0	0	0	0	0	0	0	0	0	0
Scorpaenidae sp. 1	Biomass; Species Richness; Community Composition; Traits	0	0	0	0	0	0	0	0	0	0	0	0	0	0	0	0	0	0	0	0	0	0	0	62.8385	0	0	0	0	0	0	1.51942	33.1581	0	33.2303	0	0	0	0	0	0	0	0	9.52683	0	0	0	0	0
Scorpaenidae sp. 2	Biomass; Species Richness; Community Composition; Traits	0	0	0	0	0	0	0	0	0	0	0	0	0	0	0	0	0	0	0	0	0	0	0	0	0	0	0	0	0	0	0	0	0	0	0	0	0	0	0	0	0	0	0	0	9.02491	0	0	0
Scorpaenidae sp. 3	Biomass; Species Richness; Community Composition; Traits	0	0	0	0	0	0	0	0	0	0	0	0	0	0	0	0	0	0	0	0	10.045	0	0	0	0	0	0	0	0	0	0	0	0	0	0	0	0	0	15.0335	0	0	0	0	0	0	0	0	0
Serranidae	Biomass	0	0	0	0	0	0	0	0	0	0.150655	0.118301	0	0	0	0	0	0	0	0	0	0	0	0	0	0	0	0	0	0	0	0	0	0	0	0	0	0	0	0	0	0	0.124773	0	0	0.747702	3.13071	0	0
Serranidae sp. 1	Biomass; Species Richness; Community Composition; Traits	0	0	0	0	0	0	0	0	0	0	0	0	0	0	0	0	0	0	0	0	0	0	0	0	0	0	0	0	0	0	0	0	0	0	0	0	0	0	0	0	0	0	0	0	0	0	0	0
Siganus corallinus	Biomass; Species Richness; Community Composition; Traits	0	0	0	0	0	0	0	0	0	0	0	0	0	0	0	0	0	0	0	0	0	0	0	0	0	0	0	0	0	0	0	0	0	0	0	0	0	0	0	0	0	0	0	0	0	0	0	0
Siganus laqueus	Biomass; Species Richness; Community Composition; Traits	0	0	0	0	0	0	0	0	0	0	0	0	0	0	0	0	0	0	0	0	0	0	0	0	0	0	0	0	0	0	0	0	0	0	0	0	0	0	0	0	0	0	0	0	0	0	0	0
Sphyrna lewini	Biomass; Species Richness; Community Composition; Traits	0	0	0	0	0	0	0	0	1364.14	0	0	0	0	0	0	0	0	0	0	0	0	1364.14	0	0	0	0	0	0	0	0	0	0	0	0	0	0	0	0	0	0	0	0	0	0	0	0	0	0
Squalus mitsukurii	Biomass; Species Richness; Community Composition; Traits	0	0	0	0	0	0	0	0	0	0	0	0	0	0	0	0	0	0	0	0	0	0	0	0	0	0	0	0	0	0	0	0	0	0	0	0	0	0	0	0	0	0	0	0	0	0	36.4627	0
Stegastes lacrymatus	Biomass; Species Richness; Community Composition; Traits	0	0	0	0	0	0	0	0	0	0	0	0	0	0	0	0	0	0	0	0	0	0	0	0	0	0	0	0	0	0	0	0	0	0	0	0	0	0	0	0	0	0	0	0	0	0	0	0
Sufflamen	Biomass	0	0	0	0	0	0	0	13.6109	0	0	0	0	0	0	0	0	0	0	0	0	0	0	0	0	3.32773	0	0	0	0	0	0	0	0	0	0	13.011	0.385286	0	0	0	0	1.11925	0	0	0	0	0	0
Sufflamen bursa	Biomass; Species Richness; Community Composition; Traits	0	0	0	0	0	0	0	0	0	0	0	0	0	0	0	0	0	0	0	0	0	0	0	0	3.9291	0	0	0	4.19547	0	0	0	0	0	0	0	14.8459	0	0	0	0	9.6801	0	0	0	7.18506	0	0
Sufflamen chrysopterum	Biomass; Species Richness; Community Composition; Traits	0	0	0	0	0	0	0	0	0	0	0	0	0	0	0	0	0	0	0	0	0	0	0	0	0	0	0	0	0	0	0	0	0	0	0	0	0	0	0	0	0	0.683328	0	0	0	0	0	0
Sufflamen fraenatum	Biomass; Species Richness; Community Composition; Traits	0	0	0	0	0	0	0	52.6075	0	0	0	4.99377	0.437205	0	0	0	0	0	0	0	0	0	0	0	43.7581	0	0	0	6.54093	1.88691	0	0	0	0	0	1.08358	0	0	0	0	0	4.65611	0	0	0	16.6212	0	0
Symphysanodon sp.	Biomass; Species Richness; Community Composition; Traits	0	0	0	7.97321	0	0	2.65774	0	0	0.535693	0	0	0	0	0	0	0	0	0	0	0	5.0726	0	0	0	4.41091	2.57199	0	0	0	8.89375	5.30204	0	0	0	0	0	0	0	0	8.03512	0	0	0	8.01832	0	0	0
Synaphobranchus	Biomass	0	75.1436	0.124372	0	0	0	0	0	0	0	0	0	0	0	0	0	0	0	0	0	0	0	0	0	0	0	0	0	0	0	0	0	0	0	0	0	0	0	0	0	0	0	0	0	0	0	0	0
Synaphobranchus sp. 1	Biomass; Species Richness; Community Composition; Traits	1.00117	0	0.291081	0	0	0	0	0	0	0	0	0	0	0	0	0	0	0	0	0	0	0	0.361295	0	0	0	0	0	0	0	0	0	2.89052	1.0867	0.708668	0	0	0	0	0	0	0	0	0	0	0	0	0
Synaphobranchus sp. 2	Biomass; Species Richness; Community Composition; Traits	0	0	0	0	0	0	0	0	0	0	0	0	0	0	0	0	0	0	0	0	0.361295	0	0	0	0	0	0	0	0	0	0	0	0	0	0	0	0	0	0	0.0442565	0	0	0	0	0	0	0	0
Syngnathidae sp.	Biomass; Species Richness; Community Composition; Traits	0	0	0	0	0	0	0	0	0	0	0	0	0	0	0	0	0	0	0	0	0	0	0	0	0	0	0	0	0	0	0	0	0	0	0	0.0141479	0	0	0	0	0	0	0	0	0	0	0	0
Synodus	Biomass	0	0	0	0	0	0	0	0	0	0	0	0	0	0	0	0	0	0	0	0	0	0	0	0	0	0	0	0	0	0	0	0	0	0	0	0	0	0	0	0	0	0	0	0	0	0	0	0
Synodus dermatogenys	Biomass; Species Richness; Community Composition; Traits	0	0	0	0	0	0	0	0	0	0	0	0	0	0	0	0	0	0	0	0	0	0	0	0	0	0	0	0	0	0	0	0	0	0	0	0	0	0	0	0	0	0	0	0	0	0	0	0
Synodus rubromarmoratus	Biomass; Species Richness; Community Composition; Traits	0	0	0	0	0	0	0	0	0	0	0	0	0	0	0	0	0	0	0	0	0	0	0	0	0	0	0	0	0	0	0	0	0	0	0	0	0	0	0	0	0	0	0	0	0	0	0	0
Synodus sp. 1	Biomass; Species Richness; Community Composition; Traits	0	0	0	0	0	0	0	0	0	0	0	0	0	0	0	0	0	0	0	0	0	0	0	0	0	0	0	0	0	0	0	0	0	0.194845	0	0	0	0	0	0	0	0	0	0	0	0	0	0
Synodus variegatus	Biomass; Species Richness; Community Composition; Traits	0	0	0	52.9394	0	0	0	0	0	0	0	0	0	0	0	0	0	0	0	0	0	0	0	0	0	0	0	0	0	0	0	0	0	0	0	0	0	0	0	0	0	2.16258	0	0	0	0	0	0
Thalassoma	Biomass	0	0	0	0	0	0	0	0	0	0	0	0	0	0	0	0	0	0	0	0	0	0	0	0	0	0	0	0	0	0	0	0	0	0	0	0	0	0	0	0	0	0	0	0	0	0	0	0
Thalassoma amblycephalum	Biomass; Species Richness; Community Composition; Traits	0	0	0	0	0	0	0	0	0	0	0	0	0	0	0	0	0	0	0	0	0	0	0	0	0	0	0	0	0	0	0	0	0	0	0	0	0	0	0	0	0	0	0	0	0	0	0	0
Thalassoma hardwicke	Biomass; Species Richness; Community Composition; Traits	0	0	0	0	0	0	0	0	0	0	0	0	0	0	0	0	0	0	0	0	0	0	0	0	0	0	0	0	0	0	0	0	0	0	0	0	0	0	0	0	0	0	0	0	0	0	0	0
Thalassoma jansenii	Biomass; Species Richness; Community Composition; Traits	0	0	0	0	0	0	0	0	0	0	0	0	0	0	0	0	0	0	0	0	0	0	0	0	0	0	0	0	0	0	0	0	0	0	0	0	0	0	0	0	0	0	0	0	0	0	0	0
Thalassoma lunare	Biomass; Species Richness; Community Composition; Traits	0	0	0	0	0	0	0	0	0	0	0	0	0	0	0	0	0	0	0	0	0	0	0	0	0	0	0	0	0	0	0	0	0	0	0	0	0	0	0	0	0	0	0	0	0	0	0	0
Torpedo panthera	Biomass; Species Richness; Community Composition; Traits	0	0	0	0	0	0	0	0	0	0	0	0	0	0	0	0	0	0	0	0	0	0	0	0	0	0	0	0	0	0	0	0	0	0	0	124.405	0	0	0	0	0	0	0	0	0	0	0	0
Tosanoides sp.	Biomass; Species Richness; Community Composition; Traits	0	0	0	0	0	0	0	0	0	0	0	0	0	0.573236	0.0729908	0	0	0	0	0	0	0	0	0	0	0	1.03411	0	0	0	1.81208	0.0362683	0	0.365237	1.09643	0	0	0	0	0	0	0.0915828	0.487005	0	0	0	0	0
Triacanthodes ethiops	Biomass; Species Richness; Community Composition; Traits	0	0	0	0	0	0	0	0	0	0	0	0	0	0	0	0	0	0	0	0	0	0	0	0	0	0	0	0	0	0	0	0	0	0	0	0	0	0	0	0	0	0	0	0	0	0	0	0
Triaenodon obesus	Biomass; Species Richness; Community Composition; Traits	0	0	0	0	0	0	0	0	0	0	0	0	0	0	0	0	0	0	0	0	0	0	0	0	0	0	0	0	0	0	0	0	0	0	0	0	0	0	0	0	0	0	0	0	0	0	0	0
Uranoscopidae sp.	Biomass; Species Richness; Community Composition; Traits	0	0	0	0	0	0	0	0	0	0	0	0	0	0	0	0	0	0	5.22108	0	0	0	0	0	0	0	0	0	0	0	0	0	0	0	0	0	0	0	0	0	0	0	0	0	0	0	0	0
Vanderhorstia cf. ambanoro	Biomass; Species Richness; Community Composition; Traits	0	0	0	0	0	0	0	0	0	0	0	0	0	0	0	0	0	0	0	0	0	0	0	0	0	0	0	0	0	0	0	0	0	0	0	0	0	0	0	0	0	0	0	0	0	0	0	0
Variola	Biomass	0	0	0	0	0	0	0	0	0	0	0	0	0	0	0	0	0	0	0	0	0	0	0	0	0	0	0	0	0	0	0	0	0	0	0	0	0	0	0	0	0	0	0	0	0	0	0	0
Variola albimarginata	Biomass; Species Richness; Community Composition; Traits	0	0	0	0	0	0	0	0	0	0	0	43.7361	104.418	0	0	0	0	0	0	0	0	0	0	0	0	0	0	0	0	35.8575	0	0	0	0	0	0	0	0	0	0	0	0	0	0	0	0	0	0
Variola louti	Biomass; Species Richness; Community Composition; Traits	0	0	0	0	0	0	0	0	0	0	0	0	0	0	0	0	0	0	0	0	0	0	0	0	0	0	0	0	0	0	0	0	0	0	0	0	0	0	0	0	0	0	0	0	0	0	0	0
Ventrifossa	Biomass; Species Richness; Community Composition; Traits	0	18.5491	0	0	0	0	0	0	0	0	0	0	0	0	0	0	0	0	0	0	0	0	0	0	0	0	0	0	0	0	0	0	0	0	0	0	0	0	0	0	0	0	0	0	0	0	0	37.4885
Wattsia mossambica	Biomass; Species Richness; Community Composition; Traits	0	0	0	1721.02	0	0	0	0	0	0	0	0	0	0	0	0	0	0	0	0	0	0	0	0	0	0	0	0	0	0	0	0	0	0	0	0	0	0	0	0	0	0	0	0	0	0	0	0
Xanthichthys auromarginatus	Biomass; Species Richness; Community Composition; Traits	0	0	0	0	0	0	0	0	0	0	0	0	0	0	0	0	0	0	0	0	0	0	0	0	0	0	0	0	0	0	0	0	0	0	0	0	0	0	0	0	0	0	0	0	0	0	0	0
Zanclus cornutus	Biomass; Species Richness; Community Composition; Traits	0	0	0	0	0	0	0	0	0	0	0	0	19.8634	0	0	0	0	0	0	0	0	0	0	0	0	0	0	0	29.7663	27.037	0	0	0	0	0	0	5.95348	0	0	0	0	0	0	0	0	0	0	0
Zebrasoma desjardinii	Biomass; Species Richness; Community Composition; Traits	0	0	0	0	0	0	0	0	0	0	0	0	0	0	0	0	0	0	0	0	0	0	0	0	0	0	0	0	0	0	0	0	0	0	0	0	0	0	0	0	0	0	0	0	0	0	0	0
Zebrasoma scopas	Biomass; Species Richness; Community Composition; Traits	0	0	0	0	0	0	0	0	0	0	0	0	0	0	0	0	0	0	0	0	0	0	0	0	0	0	0	0	0	0	0	0	0	0	0	0	0	0	0	0	0	0	0	0	0	0	0	0
Zoarcidae sp. 1	Biomass; Species Richness; Community Composition; Traits	0	0	18.103	0	0	0	0	0	0	0	0	0	0	0	0	0	0	0	0	0	0	0	0	0	0	0	0	0	0	0	0	0	0	0	0	0	0	0	0	0	0	0	0	0	0	0	0	0
[truncated: 56 more columns]

## Sheet: a and b values
Species	Common Name	a	b	Notes
Abudefduf vaigiensis	Indo-Pacific sergeant	0.02455	3.07
Acanthurus dussumieri	Eyestripe surgeonfish	0.02951	2.94
Acanthurus leucosternon	Powderblue surgeonfish	0.02042	2.94
Acanthurus lineatus	Lined surgeonfish	0.02239	2.96
Acanthurus nigricauda	Epaulette surgeonfish	0.02291	2.95
Acanthurus tennentii	Doubleband surgeonfish	0.02344	2.96
Acanthurus thompsoni	Thompson's surgeonfish	0.02344	2.96
Acanthurus triostegus	Convict surgeonfish	0.02399	2.96
Aethaloperca rogaa	Redmouth grouper	0.01288	3.08
Aetobatus ocellatus	Eagle ray	0.001	3.04
Aluterus monoceros	Unicorn leatherjacket filefish	0.01905	2.89
Amblyeleotris aurora	Pinkbar goby	0.00708	3.09
Amblyglyphidodon cf. aureus	Golden damselfish	0.02344	2.99
Amblyglyphidodon indicus	Maldives damselfish	0.02344	2.99
Amphiprion clarkii	Clark's anemonefish	0.02344	2.99
Amphiprion nigripes	Blackfoot anemonefish	0.01479	3
Anampses meleagrides	Spotted wrasse	0.00977	3.08
Anampses twistii	Yellowbreasted wrasse	0.00977	3.08
Antigonia sp.		0.02754	2.97	Values from Antigonia capros-found in same region and similar depths
Anyperodon leucogrammicus	Slender grouper	0.01096	3.04
Aphareus furca	Small toothed jobfish	0.01738	2.94
Apogonidae sp.1		0.0097	3.06	Values from Cheilodipterus quinquelineatus-visually similar
Apolemichthys trimaculatus	Threespot angelfish	0.03162	2.89
Apolemichthys xanthurus	Yellowtail angelfish	0.03162	2.89
Arothron nigropunctatus	Blackspotted puffer	0.03715	2.86
Atherinomorus lacunosa	Hardyhead silverside	0.00708	3.17
Aulacocephalus temminckii	Goldribbon soapfish	0.01122	3.04
Balistapus undulatus	Orange-lined triggerfish	0.02884	2.93
Balistoides conspicillum	Clown triggerfish	0.02692	2.92
Balistoides viridescens	Titan triggerfish	0.03388	2.96
Beryx spp.	Alfonsino	0.01514	3.05	Values from Beryx splendens that is found in Maldives
Bodianus anthioides	Lyretail hogfish	0.01202	3.05
Bodianus axillaris	Axilspot hogfish	0.01202	3.05
Bodianus diana	Diana's hogfish	0.01202	3.05
Bodianus trilineatus	Fourlined hogfish	0.01202	3.05
Bothidae sp. 1		0.01	3.01	Values from Bothus mancus-found in the same region
Bothidae sp. 2		0.01	3.01	Values from Bothus mancus-found in the same region
Brotula multibarbata	Goatsbeard botula	0.0038	3.13
Caesio lunaris	Moon fusilier	0.01698	3.09
Caesio teres	Yellow and blueback fusilier	0.01202	3.09
Caesio xanthonota	Yellowback fusilier	0.01288	3.08
Calotomus carolinus	Carolines parrotfish	0.01259	3.11
Cantherhines dumerilii	Whitespotted filefish	0.02399	2.93
Canthigaster valentini	Valentin's sharpnose puffer	0.03311	2.85
Caranx lugubris	Black jack	0.01778	2.95
Caranx melampygus	Bluefin trevally	0.01738	2.95
Carcharhinus albimarginatus	Silvertip shark	0.00457	3.08
Carcharhinus melanopterus	Blacktip reef shark	0.00468	3.03
Centropyge multispinis	Dusky angelfish	0.03162	2.89
Cephalopholis argus	Peacock hind grouper	0.0123	3.04
Cephalopholis aurantia	Golden hind grouper	0.01259	3.04
Cephalopholis leopardus	Leopard hind grouper	0.01259	3.04
Cephalopholis miniata	Coral hind	0.01072	3.06
Cephalopholis nigripinnis	Darkfin hind grouper	0.01259	3.04
Cephalopholis polleni	Harlequin hind	0.01259	3.04
Cephalopholis sexmaculata	Sixblotch hind grouper	0.01259	3.04
Cephalopholis spiloparaea	Strawberry hind grouper	0.01585	3.08
Chaetodon auriga	Threadfin butterflyfish	0.02512	2.98
Chaetodon collare	Redtailed butterflyfish	0.02291	3
Chaetodon falcula	Blackwedged butterflyfish	0.02291	3
Chaetodon guttatissimus	Peppered butterflyfish	0.02291	3
Chaetodon kleinii	Sunburst butterflyfish	0.0309	3.04
Chaetodon lineolatus	Lined butterflyfish	0.02291	2.94
Chaetodon lunula	Raccoon butterflyfish	0.02291	3
Chaetodon madagaskariensis	Seychelles butterflyfish	0.02291	3
Chaetodon melannotus	Blackback butterflyfish	0.02291	3
Chaetodon meyeri	Scrawled butterflyfish	0.02291	3
Chaetodon mitratus	Indian butterflyfish	0.02291	3
Chaetodon triangulum	Indian triangular butterflyfish	0.02291	3
Chaetodon trifasciatus	Melon butterflyfish	0.02344	3.05
Chaetodon xanthocephalus	Yellowhead butterflyfish	0.02291	3
Chaunax spp.		0.0195	3.02	Values from Chaunax penicillatus that looked most similar
Cheilinus chlorourus	White-dotted maori	0.0182	2.94
Cheilinus fasciatus	Redbreast wrasse	0.01585	2.95
Cheilinus trilobatus	Tripletail wrasse	0.02239	2.95
Cheilodipterus isostigmus	Dog-toothed cardinalfish	0.0055	3.27
Cheilodipterus macrodon	Large-toothed cardinalfish	0.01175	3.18
Chlorurus sordidus	Daisy parrotfish	0.01514	3.05
Chlorurus strongylocephalus	Steephead parrotfish	0.0138	3.03
Chromis nigroanalis	Kenyan chromis	0.01778	3
Chromis opercularis	Doublebar chromis	0.01288	3.03
Chromis pembae	Pemba chromis	0.01778	3
Chromis nigrura / C. ternatensis	Blacktail chromis	0.02291	3.04	Values from C. xutha thas was the more commonly observed species
Chromis viridis	Blue green damselfish	0.02089	2.9
Chromis weberi	Weber's chromis	0.02188	3.03
Chromis xutha / Pycnochromis agilis		0.01778	3	Values from Chromis xutha
Chrysiptera unimaculata	Onespot demoiselle	0.01479	3
Cirrhilabrus finifenmaa	Rose-veiled fairy wrasse	0.01585	2.95
Cirrhilabrus rubrisquamis		0.01585	2.95
Cirrhitichthys oxycephalus	Coral hawkfish	0.0123	3.13
Coelorinchus sp. 1		0.01	3.04	Values from Coelorinchus quadricristatus-found in Maldives
Cookeolus japonicus	Longfinned bullseye	0.02089	2.89
Coris aygula	Clown coris	0.00813	3.13
Coris batuensis	Batu coris	0.00977	3.08
Coris caudimacula	Spottail coris	0.00977	3.08
Coris cuvieri	African coris	0.00977	3.08
Coris formosa	Queen coris	0.00977	3.08
Ctenochaetus binotatus / Ctenochaetus striatus / Acanthurus nigrofuscus	Striated surgeonfish	0.02344	2.97	a and b values from C. striatus were used, as this was the most commonly encountered species
Ctenochaetus truncatus	Indian gold-ring bristle-tooth	0.02344	2.96
Cyclothone		0.00372	3.08	Values from Cyclothone alba-many species of this genus found in the IO have all similar values
Cyttopsis cf. rosea	Rosy dory	0.01698	3
Dascyllus carneus	Cloudy dascyllus	0.01288	3.03
Dascyllus trimaculatus	Threespot dascyllus	0.03467	2.93
Decapterus macarellus	Mackerel scad	0.01202	2.99
Echeneis naucrates	Slender suckerfish	0.00263	3.17
Epibulus insidiator	Sling-jaw wrasse	0.02188	2.95
Epigonus sp. 1		0.00589	3.12	Values from Epigonus indicus-Looks similar, found in Indian, and within the same depth range
Epinephelus cf. diacanthus	Spinycheek grouper	0.01096	3.03
Epinephelus cf. fasciatus	Blacktip grouper	0.01148	3.03
Epinephelus flavocaeruleus	Blue-and-yellow grouper	0.01175	3.04
Epinephelus fuscoguttatus	Brown-marbled grouper	0.01047	3.03
Epinephelus miliaris	Netfin Grouper	0.01175	3.04
Epinephelus morrhua	Comet Grouper	0.01318	3.03
Epinephelus retouti	Red-tipped grouper	0.01175	3.04
Epinephelus spilotoceps	Foursaddle grouper	0.01096	3.06
Epinephelus tukula	Potato grouper	0.01479	3.04
Fistularia commersonii	Bluespotted flutemouth	0.00129	3
Forcipiger flavissimus / longirostris	Longnose butterflyfish	0.02239	3.01	Values from Forcipiger flavissimus that was the more commonly observed species
Galeocerdo cuvier	Tiger shark	0.00724	3.09
Gephyroberyx darwinii	Darwin's slimehead	0.01549	3.07
Gnathodentex aureolineatus	Striped large-eye bream	0.01585	3.01
Gomphosus caeruleus	Green birdmouth wrasse	0.00955	3.07
Gorgasia maculata	Whitespotted garden eel	0.00102	3.06
Gracila albomarginata	Masked Grouper	0.01148	3.04
Grammatonotus sp. 2		0.01	3.04	Values from Grammatonotus lanceolatus-found in WIO
Grammatonotus sp. 3		0.01	3.04	Values from Grammatonotus lanceolatus-found in WIO
Grammicolepis brachiusculus	Thorny tinselfish	0.01995	2.91
Gymnosarda unicolor	Dogtooth tuna	0.01072	3.06
Gymnothorax thyrsoideus	Greyface moray	0.00033	3.3
Halichoeres cosmetus	Adorned wrasse	0.00955	3.09
Halichoeres hortulanus	Checkerboard wrasse	0.00933	3.09
Halichoeres iridis	Rainbow wrasse	0.00955	3.09
Halichoeres leucoxanthus	Whitebelly wrasse	0.00955	3.09
Halichoeres marginatus	Dusky wrasse	0.01047	3.16
Halichoeres nebulosus	Nebulous wrasse	0.00955	3.09
Halichoeres trispilus	Triplespot wrasse	0.00955	3.09
Hemigymnus fasciatus	Barred thicklip	0.00977	3.08
Hemitaurichthys zoster	Brown-and-white butterflyfish	0.02239	3.01
Heniochus acuminatus	Pennant coralfish	0.02291	3.04
Heniochus monoceros	Masked bannerfish	0.02042	3.05
Heniochus pleurotaenia	Phantom bannerfish	0.02239	3.01
Hipposcarus harid	Candelamoa parrotfish	0.01318	2.98
Histiopterus typus	Sailfin armourhead	0.01995	3.01
Koumansetta hectori	Hector's reef-goby	0.00708	3.09
Kyphosus cinerascens	Blue sea chub	0.01995	3.01
Kyphosus vaigiensis	Brassy chub	0.0182	3
Labrichthys unilineatus	One-lined wrasse	0.00955	3.07
Labridae sp. 1		0.02188	2.95	Values from Epibulus insidiator - visually similar
Labroides bicolor	Bicolor cleaner wrasse	0.0049	3.15
Labroides dimidiatus	Bluestreak cleaner wrasse	0.00589	3.17
Laemonema sp. 1		0.01	3.04	Values from Laemonema macronema-found in the same region, visually similar
Laemonema sp. 2		0.01	3.04	Values from Laemonema macronema-found in the same region, visually similar
Liopropoma cf. lunulatum		0.01	3.04
Lutjanus biguttatus	Two-spot banded snapper	0.01479	2.97
Lutjanus bohar	Two-spot red snapper	0.0138	2.99
Lutjanus fulvus	Blacktail snapper	0.01549	2.97
Lutjanus gibbus	Humpback red snapper	0.01585	2.97
Lutjanus kasmira	Common bluestripe snapper	0.01514	2.97
Lutjanus monostigma	One-spot snapper	0.01479	2.94
Luzonichthys cf. earlei	Earle's splitfin	0.00389	3.12
Macolor macularis	Midnight snapper	0.01585	2.99
Macolor niger	Black and white snapper	0.01585	3
Macropharyngodon bipartitus	Vermiculate wrasse	0.00977	3.08
Malacocephalus laevis	Softhead grenadier	0.00135	3.13
Meiacanthus smithi	Smith's venomous blenny	0.00562	3.06
Melichthys indicus	Indian triggerfish	0.02692	2.92
Microdesmidae sp. 1		0.00389	3.12	Values from Gunnellichthys curiosus-visually similar and in Seychelles
Monotaxis grandoculis	Humpnose big-eye bream	0.020188	2.95
Myctophidae sp. 1		0.00933	3.1	Values for Diaphus fulgens
Myripristis adusta	Shadowfin soldierfish	0.02089	3.01
Myripristis berndti	Blotcheye squirrelfish	0.01995	3.01
Myripristis botche	Blacktip soldierfish	0.01995	3.04
Myripristis chryseres	Yellowfin soldierfish	0.01905	3.03
Myripristis murdjan	Pinecone soldierfish	0.01698	3.08
Myripristis violacea	Lattice squirrelfish	0.02455	3.02
Myripristis vittata	Whitetip soldierfish	0.01905	3.03
Naso brachycentron	Humpback unicornfish	0.01445	2.93
Naso brevirostris	Spotted unicornfish	0.02089	2.99
Naso elegans	Elegant unicornfish	0.02344	2.97
Naso hexacanthus	Sleek unicornfish	0.02344	2.96
Naso thynnoides	Oneknife unicornfish	0.02188	3.06
Naso vlamingii	Bignose unicornfish	0.03162	2.96
Nemateleotris magnifica	Fire goby	0.00389	3.12
Neobythites cf. multistriatus		0.0038	3.14
Neoniphon opercularis	Blackfin squirrelfish	0.01549	2.97
Neoniphon sammara	Sammara squirrelfish	0.01585	3
Neopomacentrus azysron	Yellowtail demoiselle	0.01862	2.94
Nettastoma sp. 1		0.0089	2.98	Values from Nettastoma solitarium- size and region matches most closely
Novaculichthys taeniourus	Rockmover wrasse	0.01995	2.96
Odontanthias borbonius	Checked swallowtal	0.2455	2.97
Odontanthias caudicinctus	Blackblotch swallowtail	0.01	3.04
Odonus niger	Red-toothed triggerfish	0.03311	2.95
Ophidiiformes sp. 1		0.0038	3.13	Values from Brotula multibarbata, another Ophiidiform known from similar depths in Maldives
Ophidiiformes sp. 2		0.0038	3.13	Values from Brotula multibarbata, another Ophiidiform known from similar depths in Maldives
Ostorhinchus franssedai	Frans' cardinalfish	0.0055	3.27
Ostracion cubicum	Yellow boxfish	0.0537	2.76
Ostracion meleagris	Whitespotted boxfish	0.03548	2.81
Oxycheilinus arenatus	Speckled maori wrasse	0.01585	2.95
Oxycheilinus diagramma	Cheeklined wrasse	0.01905	2.95
Paracaesio sordida	Dirty ordure snapper	0.01622	3.07
Paracirrhites arcatus	Arc-eye hawkfish	0.01	3.12
Paracirrhites forsteri	Blackside hawkfish	0.00851	3.1
Parupeneus barberinus	Dash-and-dot goatfish	0.01148	3.09
Parupeneus cyclostomus	Gold-saddle goatfish	0.0123	3.09
Parupeneus macronemus	Longbarbel goatfish	0.00912	3.15
Parupeneus trifasciatus	Doublebar goatfish	0.00813	3.18
Peristediidae sp. 1		0.00389	3.12	Values from Scalicus investigatoris- found in Maldives
Peristediidae sp. 2		0.00389	3.12	Values from Scalicus investigatoris- found in Maldives
Plagiotremus tapeinosoma	Piano fangblenny	0.00468	3.01
Platax boersii	Boer batfish	0.02692	2.94
Platax orbicularis	Orbicular batfish	0.03236	2.95
Plectorhinchus chaetodonoides	Harlequin sweetlips	0.01778	2.97
Plectorhinchus gibbosus	Harry hotlips	0.02042	2.93
Plectorhinchus vittatus	Indian Ocean oriental sweetlips	0.0138	3
Plectroglyphidodon dickii	Blackbar devil	0.01995	2.98
Plectropomus laevis	Blacksaddled coralgrouper	0.01	3.07
Plectropomus pessuliferus	Roving coralgrouper	0.01148	3.04
Plesiobatis daviesi	Deep sting ray	0.01	3.04
Polyipnus spp.		0.01	3.04	Values from Polyipus meteori-Found in Indo-Pacific
Polymixia sp.		0.00617	3.07	Values from Polymixia berndti-Known in Maldives
Pomacanthus imperator	Emperor angelfish	0.02455	2.87
Pomacanthus xanthometopon	Yellowface angelfish	0.03162	2.89
Pomacentrus caeruleus	Caerulean damsel	0.01445	2.96
Pomacentrus chrysurus	Whitetail damselfish	0.02692	3.04
Pomacentrus indicus / P. nagasakiensis		0.02399	2.98	Values from P. indicus that was more commonly observed
Pomacentrus philippinus	Philippine damsel	0.01778	2.98
Pristiapogon kallopterus	Iridescent cardinalfish	0.01259	3.14
Pristipomoides auricilla	Goldflag snapper	0.01318	2.98
Pristipomoides multidens	Goldbanded snapper	0.01698	2.95
Prognathodes guyotensis	Guyote butterflyfish	0.02239	3.01
Pseudanthias bimaculatus	Two-spot basslet	0.01349	3
Pseudanthias bimarginatus	Margined anthias	0.01349	3
Pseudanthias cooperi	Red-bar anthias	0.00955	2.92
Pseudanthias evansi	Yellowback anthias	0.01349	3
Pseudanthias pulcherrimus	Resplendent goldie	0.01349	3
Pseudanthias squamipinnis	Sea goldie	0.01778	2.97
Pseudobalistes flavimarginatus	Yellowmargin triggerfish	0.02692	2.92
Pseudocheilinus evanidus	Striated wrasse	0.01585	2.95
Pseudocheilinus hexataenia	Sixline wrasse	0.01585	2.95
Pseudocoris yamashiroi	Redspot wrasse	0.00501	3.11
Pseudodax moluccanus	Chiseltooth wrasse	0.01122	3.04
Ptereleotris evides	Blackfin dartfish	0.00389	3.12
Pterocaesio lativittata	Wide-band fusilier	0.01072	3.11
Pterocaesio pisang	Banana fusilier	0.01	3.1
Pterocaesio tile	Dark-banded fusilier	0.01288	3.14
Pterocaesio trilineata	Striped fusilier	0.01122	3.11
Pterois antennata	Broadbarred firefish	0.01023	3.01
Pycnochromis delta	Deep reef chromis	0.02089	2.98
Pycnochromis dimidiatus	Two-tone puller	0.02089	2.98
Pycnochromis flavipectoralis	Malayan chromis	0.02089	2.98
Pygoplites diacanthus	Regal angelfish	0.03162	2.89
Randallichthys filamentosus	Randall's snapper	0.01549	2.95
Rexea bengalensis	Bengal Escolar	0.00372	3.1
Rhabdamia gracilis	Luminous cardinalfish	0.01047	3.09
Rhabdosargus globiceps	White stumpnose	0.01259	3.03
Roa sp. 2		0.02188	3.01	Values Roa jayakari- occurs in WIO
Sargocentron caudimaculatum	Silverspot squirrelfish	0.02188	3.01
Sargocentron diadema	Crown squirrelfish	0.01622	2.98
Sargocentron punctatissimum	Speckled squirrelfish	0.01349	2.98
Sargocentron spiniferum	Sabre squirrelfish	0.01698	2.98
Scarus caudofasciatus	Redbarred parrotfish	0.01445	3.03
Scarus ferrugineus	Rusty parrotfish	0.01413	3.01
Scarus frenatus	Bridled parrotfish	0.01738	3.07
Scarus ghobban	Blue-barred parrotfish	0.01445	3.03
Scarus niger	Dusky parrotfish	0.01549	3.04
Scarus prasiognathos	Singapore parrotfish	0.01	3.09
Scarus rubroviolaceus	Ember parrotfish	0.01288	3.1
Scarus scaber	Five-saffle parrotfish	0.0138	3
Scarus tricolor	Tricolour parrotfish	0.01778	3.06
Scolopsis bilineata	Two-lined monocle bream	0.0138	3.06
Scorpaenidae sp. 1		0.01514	3.11	Values from Scorpaenopsis oxycephalus-found in Maldives
Scorpaenidae sp. 2		0.01259	3.03	Values from Pontinus nigerimum-visually similar and found in Maldives
Scorpaenidae sp. 3		0.01514	3.11	Values from Scorpaenopsis oxycephalus-Found in Maldives
Serranidae sp. 1		0.00389	3.12	Values from Luzonichthys earlei- visually similar and at same depth
Siganus corallinus	Blue-spotted rabbitfish	0.01072	3.17
Siganus laqueus	Starry rabbitfish	0.01514	2.99
Sphyrna lewini	Scalloped hammerhead	0.00355	3.11
Squalus mitsukurii	Shortspine spurdog	0.00288	3.08
Stegastes lacrymatus	Whitespotted devil	0.0195	2.99
Sufflamen bursa	Boomerang triggerfish	0.02692	2.92
Sufflamen chrysopterum	Halfmoon triggerfish	0.02344	2.94
Sufflamen fraenatum	Masked triggerfish	0.0263	2.93
Symphysanodon sp.		0.01	3.04	Values from Symphysanodon rhax; found in the Western Indian Ocean
Synaphobranchus sp. 1		0.00058	3.14	Values from Synaphobranchus kaupii-size and region closely match
Synaphobranchus sp. 2		0.00058	3.14	Values from Synaphobranchus kaupii-size and region closely match
Syngnathidae sp.		0.00085	3.04	Values from Choeroichthys brachysoma
Synodus dermatogenys	Redmarbled lizardfish	0.00447	3.16
Synodus rubromarmoratus	Variegated lizardfish	0.00513	3.19
Synodus sp. 1	Sand lizardfish	0.00617	3.22
Synodus variegatus		0.00501	3.2	Values from S. variegatus
Thalassoma amblycephalum	Blunthead wrasse	0.00933	3.07
Thalassoma hardwicke	Sixbar wrasse	0.00955	3.05
Thalassoma jansenii	Jansen's wrasse	0.00955	3.06
Thalassoma lunare	Moon wrasse	0.0123	2.97
Torpedo panthera	Panther Electric ray	0.01445	2.97
Tosanoides sp.		0.00955	2.97	Values from Tosanoides aphrodite-visually similar
Triacanthodes ethiops	Shortsnout spikefish	0.01995	3.01
Triaenodon obesus	Whitetip reef shark	0.00355	3.12
Uranoscopidae sp.		0.01514	2.96	Values from Uranoscopus crassiceps-visually similar, found in comparable depths and similar regions of Indian Ocean
Vanderhorstia cf. ambanoro	Twin-spotted shrimp-goby	0.00708	3.09
Variola albimarginata	White-edged lyretail	0.01349	3.07
Variola louti	Yellow-edged lyretail	0.01096	3.03
Ventrifossa		0.00214	3.19	Values from Ventrifossa petersonii- noted before
Wattsia mossambica	Mozambique large-eye bream	0.01862	2.97
Xanthichthys auromarginatus	Gilded triggerfish	0.02692	2.92
Zanclus cornutus	Moorish Idol	0.01738	3.06
Zebrasoma desjardinii	Indian sail-fin surgeonfish	0.02344	2.96
Zebrasoma scopas	Twotone tang	0.02455	2.98
Zoarcidae sp. 1		0.00282	3.2	Values from Pachycara andersoni- found in WIO
