# Supplementary material for: Vulnerability of tropical fish communities across depth in the central Indian Ocean
Source: Conserv Biol. 2025 Jul 3;39(6):e70085. doi: 10.1111/cobi.70085 (PMC12658959; doi:10.1111/cobi.70085)
Supplement: Supplementary file 3 — Supplementary Materials [file COBI-39-e70085-s007.xlsx]

## Sheet: Worksheet Inventory
Traits, their ecological relevance, references identifying trait modalities, as well as, trait scores for each fish species in this study.
This .xslx file contain the following worksheets:
		Fish Traits Key
		A description of the trait column names in 'Fish Trait Matrix' and the trait modalities. Values or value ranges in brackets under the 'Trait modalities' column, correspond to those in the 'Fish Trait Matrix'. Includes references for taxa traits modalities using available literature, online databases, and/or the present study.
		Fish Trait Matrix
		A sheet that can be saved as a .csv file and read into R.
		Rows are taxa, column names are traits (abbreviated; see 'Fish Trait Key' for complete names) and cells contain trait scores for each of the taxa, as explained in 'Fish Traits Key'.
		Taxonomic Information
		Taxonomic Information used in combination with known trait data in order to impute missing trait data

## Sheet: Fish Traits Key
Trait Name	Trait Name Abbreviation	Ecological Relevance	Trait Modalities	Source	Related reference
Age at first maturity	Mat.age	Species that mature at a younger age are more resilient.	0-1,9 yrs (1), 2-3,9 (2), 4-5,9 (3), 6-7,9 (4), 8- (5)	Fishbase
Fishing Vulnerability	Vulnerability	A fuzzy logic expert system to estimate intrinsic extinction vulnerabilities of marine fishes to fishing	Low (0-24), Low to Moderate (25-34), Moderate (35-44), Moderate to High (45-54), High (55-64), High to Very High (65-74), Very High (75-100)	Fishbase	Cheung, W.W., Pitcher, T.J. and Pauly, D., 2005. A fuzzy logic expert system to estimate intrinsic extinction vulnerabilities of marine fishes to fishing. Biological conservation, 124(1), pp.97-111. https://doi.org/10.1016/j.biocon.2005.01.017
Generation time	Generation	This is the average age of parents at the time their young are born. Species with shorter generation times are more resilient.	0-1,9 yrs (1), 2-3,9 (2), 4-5,9 (3), 6-7,9 (4), 8- (5)	Fishbase
Maximum length	Max.length	Correlates with size at maturity, fecundity, growth rate and longevity. Body size is known to influence the contribution of a species to ecosystem functioning, as well as its own fitness within a system. This trait captures information on reproduction, life history, fitness, and resilience to change, as well as its energy demand.	0-19,9 cms (1), 20-39,9 cms (2), 40-79,9 cms (3), 80-159,9 cms (4), 160- (5)	Fishbase
Minimum population doubling time (=resilience)	Resilience	Species reproducting faster are more resilient to disturbance.	Very low (1), low (2), medium (3), high (4) (based on years needed to double population)	Fishbase	Froese, R., Demirel, N., Coro, G., Kleisner, K.M. and Winker, H., 2017. Estimating fisheries reference points from catch and resilience. Fish and Fisheries, 18(3), pp.506-526.
Position in the water column	Position	A proxy for their degree of association with the reef matrix. Benthic species are more reliant to habitat structure, hence, more vulnerable to peturbations affecting available benthic habitat e.g. coral bleaching, severe storms, destructive fishing methods	Benthic (1), Benthopelagic (2), Pelagic (3)	Siquiera et al. 2020; Fishbase; IUCN	Siqueira, A.C., Morais, R.A., Bellwood, D.R. and Cowman, P.F., 2020. Trophic innovations fuel reef fish diversification. Nature Communications, 11(1), pp.1-11.
Preferred temperature range	Temp.range	Basis of modelled prefered temperature in FishBase summary page. Species with greater temperature range preference are more resilient temperature variations, e.g., such as those witnessed during a marine heatwave.	0-1,9 °C (1), 2-3,9 (2), 4-5,9 (3), 6-7,9 (4), 8+ (5)	Fishbase	Froese, R., 2020. pers. comm. R code (PrefTempBatch_5.R)
Vertical home range (=depth range where a taxon is known to occur)	Home.range	Relates to habitat availability, e.g. a depth-generalist species are less vulnerable to peturbations compared to species with narrow depth ranges.	Very low (<30m), Low (30-59m), Medium (60-99m), High (100-199m), Very High (>200)	Fishbase; Present study when the information we had extended the known depth range or it was an unidentified species
Additional species-level information
Risk Status	IUCN	A recognisable system for classifying species at high risk of extinction the IUCN Red List status.	DD and NE = BLANK, LC = 0, NT = 1, VU = 2, EN = 3, CR = 4	IUCN
Commercial Importance	Commercial	Indicates species that of commercial importance to Maldives either for the general reef, grouper or aquarium fisheries	0-5 with 0 being of no commercial importance and 5 being of top commercial importance	Maldives General Reef and Grouper Fisheries (2018-2022) and Aquarium Fisheries (2000-2015)

## Sheet: Fish Trait Matrix
Species	Home.range	Generation	Mat.age	Max.length	Position	Resilience	Temp.range	Vulnerability	Commercial	IUCN	Notes
Abudefduf vaigiensis	Very Low	1	1	2	2	High	4	Low	0	0
Acanthurus dussumieri	High	2	2	3	1	Low	5	Moderate	0	0
Acanthurus leucosternon	Very Low	2	2	3	1	Medium	2	Moderate	2	0
Acanthurus lineatus	Very Low	1	1	2	1	High	3	Low	4	0
Acanthurus nigricauda	Low	1	1	3	1	High	3	Low to Moderate	4	0
Acanthurus tennentii	Low	1	1	2	1	High	3	Low	4	0
Acanthurus thompsoni	High	1	1	2	2	High	3	Low	0	0
Acanthurus triostegus	Medium	1	1	2	1	Medium	3	Low	4	0
Aethaloperca rogaa	Medium	3	2	3	1	Medium	3	Moderate	4	0
Aetobatus ocellatus	High			5	3	Low	3	Very High	0	2
Aluterus monoceros	Medium	3	2	3	2	Medium	4	Moderate to High	0	0
Amblyeleotris aurora	Low	1	1	1	1	High	3	Low	4	0
Amblyglyphidodon cf. aureus	Low	2	1	1	2	High	2	Low	0	0
Amblyglyphidodon indicus	Low	1	1	1	2	High	3	Low	0	0
Amphiprion clarkii	Medium	2	2	1	1	High	2	Low to Moderate	4	0
Amphiprion nigripes	Very Low	1	1	1	1	High	1	Low	4	0
Anampses meleagrides	Medium	2	2	2	1	High	3	Low	4	0
Anampses twistii	Very Low	2	1	1	1	High	3	Low	0	0
Antigonia sp.	Very High			2	2	Medium	5	Low	0
Anyperodon leucogrammicus	Medium	3	2	3	1	Medium	3	Moderate to High	2	0
Aphareus furca	Very High	2	2	3	2	Medium	3	Moderate to High	0	0
Apogonidae sp.1	Very Low	1	1	1	2	High	3	Low	0
Apolemichthys trimaculatus	Medium	3	3	2	1	Low	3	Low	4	0
Apolemichthys xanthurus	Low	2	2	1	1	Medium	2	Low	0	0
Arothron nigropunctatus	Medium	1	1	2	1	High	2	Low	0	0
Atherinomorus lacunosus	Low	2	2	2	3	Medium	3	Low	0	0
Aulacocephalus temminckii	Very High		2	3	1	Medium	5	Low to Moderate	0	0
Balistapus undulatus	Medium	2	2	2	1	Medium	3	Low	0	0
Balistoides conspicillum	Medium	2	2	3	1	Medium	3	Moderate	0	0
Balistoides viridescens	Medium	3	3	3	1	Low	3	Moderate to High	0	0
Beryx spp.	Very High	4	3	3	2	Low	4	High	0	0
Bodianus anthioides	Medium	2	2	2	1	Medium	3	Low	0	0
Bodianus axillaris	Medium	2	2	2	1	Medium	3	Low	0	0
Bodianus diana	Low	2	2	1	1	Medium	3	Low	0	0
Bodianus trilineatus	High	2	2	2	1	Medium	3	Low	0	0
Bothidae sp. 1	Very Low	3	2	3	1	Medium	3	Low	0
Bothidae sp. 2	Very High	3	2	3	1	Medium	3	Low	0
Brotula multibarbata	Very High	4	3	4	2	Low	5	High	0	0
Caesio lunaris	Medium	1	1	3	3	High	2	Low to Moderate	0	0
Caesio teres	Low	1	1	3	3	High	3	Low to Moderate	0	0
Caesio xanthonota	Low	1	1	3	3	High	2	Low to Moderate	0	0
Calotomus carolinus	Medium	1	1	3	1	Medium	3	Moderate	0	0
Cantherhines dumerilii	Medium	2	2	2	1	Medium	3	Low to Moderate	0	0
Canthigaster valentini	Low	1	1	1	1	Medium	3	Low	0	0
Caranx lugubris	Very High	4	3	4	3	Low	4	High	4	0
Caranx melampygus	High	3	2	4	3	Medium	3	High	3	0
Carcharhinus albimarginatus	Very High	5	3	5	3	Very Low	5	Very High	0	2
Carcharhinus melanopterus	Medium	2	2	5	3	Low	3	High	0	2
Centropyge multispinis	Medium	2	2	1	1	Medium	3	Low	0	0
Cephalopholis argus	Low	3	2	3	1	Medium	3	Moderate	4	0
Cephalopholis aurantia	Very High	3	2	3	1	Medium	5	Moderate	0	0
Cephalopholis leopardus	Low	1	1	2	1	High	2	Low	0	0
Cephalopholis miniata	High	5	4	3	1	Low	3	High to Very High	4	0
Cephalopholis nigripinnis	Medium	2	1	2	1	High	2	Low	0	0
Cephalopholis polleni	High	2	2	3	1	Medium	4	Low to Moderate	0	0
Cephalopholis sexmaculata	High	2	1	3	1	Medium	3	Moderate	4	0
Cephalopholis spiloparaea	High	2	1	2	1	Medium	4	Low	0	0
Chaetodon auriga	Medium	1	1	2	1	High	2	Low	4	0
Chaetodon collare	Very Low	1	1	1	1	High	2	Low	4	0
Chaetodon falcula	Low	1	1	2	1	High	2	Low	4	0
Chaetodon guttatissimus	Low	1	1	1	1	High	2	Low	4	0
Chaetodon kleinii	Medium	1	1	1	2	High	3	Low	4	0
Chaetodon lineolatus	Very High	1	1	2	1	High	3	Low	0	0
Chaetodon lunula	High	1	1	2	2	High	3	Low	4	0
Chaetodon madagaskariensis	High	1	1	1	1	High	4	Low	4	0
Chaetodon melannotus	Low	4	3	1	1	Low	3	Low	0	0
Chaetodon meyeri	Low	1	1	2	1	High	2	Low	0	0
Chaetodon mitratus	Medium	1	1	1	1	High	2	Low	4	0
Chaetodon triangulum	Very Low	1	1	1	1	High	2	Low	0	0
Chaetodon trifasciatus	Low	1	1	1	1	High	3	Low	0	0	Temperature range: estimated by averaging the values from all Chaetodon species found in this survey
Chaetodon xanthocephalus	Low	1	1	2	1	High	2	Low	4	0
Chaunax spp.	Very High			2	1	Medium	4	Low	0	0
Cheilinus chlorourus	Very Low	3	2	3	1	Medium	3	Low to Moderate	0	0
Cheilinus fasciatus	Medium	3	3	3	1	Low	3	Moderate	0	0
Cheilinus trilobatus	Very Low	3	2	3	1	Medium	3	Low to Moderate	0	0
Cheilodipterus isostigmus	Low	1	1	1	2	High	1	Low	0
Cheilodipterus macrodon	High	1	1	2	2	Medium	3	Low	0
Chlorurus sordidus	Low	1	1	3	1	Medium	3	Low	0	0
Chlorurus strongylocephalus	Low	2	2	3	1	Medium	2	Moderate to High	0	0
Chromis nigroanalis	Low	2	1	1	2	High	2	Low	0	0
Chromis opercularis	Low	2	1	1	2	Medium	3	Low	0	0
Chromis pembae	Low	2	1	1	2	High	3	Low	0	0
Chromis nigrura / C. ternatensis	Medium	1	1	1	2	High	3	Low	0	0	Trait values from C. ternatensis that was the more commonly observed species
Chromis viridis	Very Low	1	1	1	2	High	3	Low	4	0
Chromis weberi	Low	2	1	1	2	High	2	Low	0	0
Chromis xutha / Pycnochromis agilis	Very Low	1	1	1	2	High	2	Low	0		Trait values from C. xutha thas was the more commonly observed species
Chrysiptera unimaculata	Very Low	1	1	1	1	High	3	Low	0	0
Cirrhilabrus finifenmaa	Low	1	1	1	2	High	5	Low	0		Temperature range: used values from C. rubrisquamis
Cirrhilabrus rubrisquamis	Very Low	1	2	1	2	High	5	Low	4
Cirrhitichthys oxycephalus	Low			1	1	High	2	Low	0	0
Coelorinchus sp. 1	Very Low	5	5	1	2	Low	2	Low to Moderate	0
Cookeolus japonicus	Very High	1	1	3	2	Medium	5	Low to Moderate	0	0
Coris aygula	Low	5	4	4	1	Very Low	3	High to Very High	0	0
Coris batuensis	Low	2	1	1	1	High	3	Low	0	0
Coris caudimacula	Low	2	2	2	1	Medium	3	Low	0	0
Coris cuvieri	Low	2	2	2	1	Medium	3	Low to Moderate	4	0
Coris formosa	Low	4	3	3	1	Low	2	Moderate	0	0
Ctenochaetus binotatus / Ctenochaetus striatus / Acanthurus nigrofuscus	Medium	1	1	2	1	Low	3	Low	0	0	Trait values from C. striatus were used, as this was the more commonly observed species
Ctenochaetus truncatus	Low	1	1	1	1	High	3	Low	0	0
Cyclothone	Very High	1	1	1	3	High	5	Low	0	0
Cyttopsis cf. rosea	Very High			2	2	Low	5	Low	0	0
Dascyllus carneus	Low	1	1	1	1	High	2	Low	4	0
Dascyllus trimaculatus	Low	2	1	1	1	High	3	Low	4	0
Decapterus macarellus	Very High	1	1	3	3	High	5	Low	0	0
Echeneis naucrates	Medium			4	3	Medium	5	High to Very High	0	0
Epibulus insidiator	Low	4	3	3	1	Low	3	Moderate to High	0	0
Epigonus sp. 1	Very High	2	1	1	2	High	4	Low	0		Position: E. elongatus described as benthopelagic in Fishbase; Temperature: Based on average values from 3 species found in the WIO in similar depths Epigonus denticulatus, E. leminem, and E. marimonticolus
Epinephelus cf. diacanthus	Very High	1	1	3	1	Medium	4	Low to Moderate	0	0
Epinephelus cf. fasciatus	High	2	1	3	1	Low	3	Moderate	0	0
Epinephelus flavocaeruleus	High	4	3	4	1	Low	3	High	4	0
Epinephelus fuscoguttatus	Medium	3	2	4	1	Medium	2	High	4	2
Epinephelus miliaris	High	1	1	3	1	Medium	4	Moderate	0	0
Epinephelus morrhua	Very High	2	2	4	1	Medium	5	Moderate	0	0
Epinephelus retouti	Very High	2	2	3	1	Medium	4	Moderate	0	0
Epinephelus spilotoceps	Medium	2	2	3	1	Medium	2	Moderate	3	0
Epinephelus tukula	Very High	4	3	5	1	Low	5	High to Very High	0	0
Fistularia commersonii	High	2	1	5	3	High	4	Moderate	0	0
Forcipiger flavissimus / longirostris	High	1	1	2	1	High	3	Low	4	0	Trait values from Forcipiger flavissimus, that was the more commonly observed species
Galeocerdo cuvier	Very High	4	2	5	3	Low	5	High	0	1
Gephyroberyx darwinii	Very High	5	5	3	2	Very Low	5	Moderate	0	0
Gnathodentex aureolineatus	Low	2	2	3	1	Medium	3	Moderate	0	0
Gomphosus caeruleus	Low	2	2	2	1	Medium	3	Low	4	0
Gorgasia maculata	Medium	2	2	3	1	Medium	1	Moderate to High	0	0
Gracila albomarginata	High	2	2	3	2	Medium	4	Low to Moderate	0	0
Grammatonotus sp. 2	Very Low			1	3	Medium	2	Low	0
Grammatonotus sp. 3	Very Low			1	3	Medium	2	Low	0
Grammicolepis brachiusculus	Very High			3	2	Low	4	Moderate to High	0	0	Position: from FishBase
Gymnosarda unicolor	Very High	5	3	5	2	Low	4	Very High	4	0
Gymnothorax thyrsoideus	Low	3	2	3	1	Medium	3	Moderate to High	0	0
Halichoeres cosmetus	Low	1	1	1	1	High	3	Low	4	0
Halichoeres hortulanus	Low	1	1	2	1	High	3	Low	0	0
Halichoeres iridis	Low	1	1	1	1	High	2	Low	0	0
Halichoeres leucoxanthus	Low	1	1	1	1	High	1	Low	4	0
Halichoeres marginatus	Low	1	1	1	1	High	3	Low	0	0
Halichoeres nebulosus	Low	1	1	1	1	High	3	Low	0	0
Halichoeres trispilus	Low	1	1	1	1	High	3	Low	0	0
Hemigymnus fasciatus	Low	2	2	2	1	Medium	3	Low	0	0
Hemitaurichthys zoster	Medium	1	1	1	3	High	3	Low	4	0
Heniochus acuminatus	High	1	1	2	1	High	3	Low	0	0
Heniochus monoceros	Low	1	1	2	1	High	3	Low	0	0
Heniochus pleurotaenia	Low	1	1	1	1	High	1	Low	0	0
Hipposcarus harid	Low	3	2	3	1	Low	3	Moderate to High	0	0
Histiopterus typus	Very High	3	3	3	2	Low	5	Low to Moderate	0
Koumansetta hectori	Very Low	1	1	1	1	High	3	Low	0	0
Kyphosus cinerascens	Low	2	2	3	2	Medium	3	Moderate	0	0
Kyphosus vaigiensis	Low	3	2	3	2	Low	3	Moderate to High	0	0
Labrichthys unilineatus	Very Low	2	1	1	1	High	2	Low	0	0
Labridae sp. 1	Very Low	4	3	3	1	Low	3	Moderate to High	0
Labroides bicolor	Low	2	1	1	1	High	3	Low	4	0
Labroides dimidiatus	High	2	1	1	1	Medium	3	Low	2	0
Laemonema sp. 1	Very High	3	2	2	1	Medium	2	Low	0		Position: based on other species in the same genus and pers obs
Laemonema sp. 2	Very Low	3	2	2	1	Medium	2	Low	0		Position: based on other species in the same genus and pers obs
Liopropoma cf. lunulatum	Very High		1	1	1	High	5	Low	0	0
Lutjanus biguttatus	Low	1	1	2	2	High	1	Low	0	0
Lutjanus bohar	High	5	5	4	2	Medium	3	High to Very High	1	0
Lutjanus fulvus	Medium	1	1	3	2	Medium	3	Low to Moderate	0	0
Lutjanus gibbus	High	2	2	3	1	Medium	3	Moderate	2	0
Lutjanus kasmira	Very High	2	2	3	2	Medium	5	Moderate	4	0
Lutjanus monostigma	Medium	2	2	3	2	Medium	3	Moderate	4	0
Luzonichthys cf. earlei	High	1	1	1	2	High	2	Low	0	0
Macolor macularis	Medium	2	2	3	3	Medium	2	Moderate	0	0
Macolor niger	Medium	3	2	3	3	Medium	3	Moderate to High	0	0
Macropharyngodon bipartitus	Low	1	1	1	1	High	3	Low	3	0
Malacocephalus laevis	Very High	5	5	3	2	Low	4	Moderate	0	0	Position: based on other species in the same genus and pers obs
Meiacanthus smithi	Medium	1	1	1	2	High	1	Low	4	0
Melichthys indicus	Medium	1	1	2	3	High	2	Low	0
Microdesmidae sp. 1	Medium			1	2	High	3	Low	0
Monotaxis grandoculis	High	2	2	3	2	Medium	3	Moderate	0	0
Myctophidae sp. 1	Very High	1	1	1	3	High	5	Low	0
Myripristis adusta	Very Low	1	1	2	2	High	3	Low	0	0
Myripristis berndti	High	1	1	2	2	High	3	Low	0	0
Myripristis botche	Medium	1	1	2	2	High	3	Low to Moderate	0	0
Myripristis chryseres	Very High	1	1	2	2	High	5	Low	0	0
Myripristis murdjan	Low	2	2	3	2	Medium	3	Moderate	0	0
Myripristis violacea	Medium	1	1	2	2	High	3	Low	0	0
Myripristis vittata	Medium	1	1	2	2	High	3	Low	0	0
Naso brachycentron	Low	5	4	4	1	Low	2	High	0	0
Naso brevirostris	High	2	1	3	2	Medium	3	Low to Moderate	4	0
Naso elegans	Low	2	2	3	1	Medium	2	Moderate	0	0
Naso hexacanthus	Very High	2	2	3	3	Low	4	Moderate	0	0
Naso thynnoides	Low	2	2	3	3	Medium	3	Low to Moderate	0	0
Naso vlamingii	Medium	2	2	3	2	Low	2	Moderate	4	0
Nemateleotris magnifica	Medium		1	1	2	High	3	Low	3	0
Neobythites cf. multistriatus	High	2	2	1	1	High	1	Low	0
Neoniphon opercularis	Low	1	1	2	2	High	2	Low	0	0
Neoniphon sammara	Low	1	1	2	2	High	3	Low to Moderate	0	0
Neopomacentrus azysron	Low	1	1	1	2	High	2	Low	0	0
Nettastoma sp. 1	Very Low	1	1	3	2	Low	5	Moderate	0
Novaculichthys taeniourus	Low	2	2	2	1	Medium	3	Low	4	0
Odontanthias borbonius	Very High	2	1	1	2	High	4	Low	0	0
Odontanthias caudicinctus	Very High	1	1	1	2	High	4	Low	0	0
Odonus niger	High	2	2	3	3	Medium	3	Moderate	4	0
Ophidiiformes sp. 1	Very High	4	2	4	2	Low	5	High	0
Ophidiiformes sp. 2	Very High	4	2	4	2	Low	5	High	0
Ostorhinchus franssedai	Low	1	1	1	1	High	1	Low	0
Ostracion cubicum	Very High			3	1	High	3	Low to Moderate	0
Ostracion meleagris	Low			2	1	High	3	Low	0
Oxycheilinus arenatus	Medium	2	2	2	1	Medium	2	Low	0	0
Oxycheilinus diagramma	High	3	3	3	2	Low	2	Moderate	0	0
Paracaesio sordida	High	2	2	3	3	Medium	4	Moderate	0	0
Paracirrhites arcatus	Medium			2	1	High	3	Low	0	0
Paracirrhites forsteri	Low			2	1	High	3	Low	0	0
Parupeneus barberinus	High	2	2	3	1	Medium	3	Moderate	0	0
Parupeneus cyclostomus	High	2	2	3	1	Medium	3	Moderate	0	0
Parupeneus macronemus	Low	2	2	3	1	Medium	2	Low to Moderate	0	0
Parupeneus trifasciatus	Medium	2	2	2	1	Medium	3	Low	0	0
Peristediidae sp. 1	Very High	2	2	2	1	Medium	2	Low	0
Peristediidae sp. 2	Very Low	2	2	2	1	Medium	2	Low	0
Plagiotremus tapeinosoma	Low	2	1	1	2	High	3	Low	0	0
Platax boersii	Low	2	2	3	2	Medium	4	Low to Moderate	0
Platax orbicularis	Medium	3	2	3	2	Medium	3	Moderate	0	0
Plectorhinchus chaetodonoides	Very Low	3	3	3	1	Low	2	Moderate to High	0
Plectorhinchus gibbosus	Medium	3	2	3	1	Medium	3	Moderate to High	0	0
Plectorhinchus vittatus	Medium	4	3	3	1	Low	2	High	0	0
Plectroglyphidodon dickii	Very Low	2	1	1	1	High	3	Low	0	1
Plectropomus laevis	Medium	4	3	4	1	Medium	2	High	4	0
Plectropomus pessuliferus	High	3	2	4	1	Low	3	High	4	0
Plesiobatis daviesi	Very High			5	1	Low	4	Very High	0	0	Position: based on other rays
Polyipnus spp.	Very High	1	1	1	3	High	5	Low	0	0
Polymixia sp.	Very High	4	3	3	1	Medium	5	Moderate	0
Pomacanthus imperator	High	5	5	3	1	Very Low	3	High to Very High	4	0
Pomacanthus xanthometopon	Low	4	3	2	1	Low	3	Low to Moderate	0	0
Pomacentrus caeruleus	Low	1	1	1	1	High	3	Low	0	0
Pomacentrus chrysurus	Low	1	1	1	1	High	2	Low	0	0
Pomacentrus indicus / P. nagasakiensis	Medium	1	1	1	1	High	1	Low	0	0	Trait values from P. indicus that was more commonly observed
Pomacentrus philippinus	Low	1	1	1	2	High	3	Low	0	0
Pristiapogon kallopterus	High	1	1	1	2	High	3	Low	0	0
Pristipomoides auricilla	Very High	2	2	3	3	Medium	5	Low to Moderate	0	0
Pristipomoides multidens	Very High	3	2	4	3	Medium	5	Moderate	0	0
Prognathodes guyotensis	Medium	1	1	1	2	Medium	4	Low	0
Pseudanthias bimaculatus	High	1	1	1	2	High	2	Low	4	0
Pseudanthias bimarginatus	Low	1	1	1	2	High	2	Low	0
Pseudanthias cooperi	Medium	1	1	1	2	High	3	Low	4	0
Pseudanthias evansi	Low	1	1	1	2	High	2	Low	3	0
Pseudanthias pulcherrimus	Medium	1	1	1	2	High	3	Low	3	0
Pseudanthias squamipinnis	Medium	1	1	1	2	High	3	Low	1	0
Pseudobalistes flavimarginatus	Medium	1	1	3	1	High	3	Low to Moderate	0	0
Pseudocheilinus evanidus	High	1	1	1	1	High	3	Low	0	0
Pseudocheilinus hexataenia	Low	1	1	1	1	High	3	Low	3	0
Pseudocoris yamashiroi	Medium	2	1	1	2	High	3	Low	0	0
Pseudodax moluccanus	Medium	2	2	2	1	Medium	2	Low	0	0
Ptereleotris evides	Very Low		1	1	2	High	2	Low	4	0
Pterocaesio lativittata	Medium	1	1	2	3	High	1	Low	0	0
Pterocaesio pisang	Medium	1	1	2	3	High	2	Low	0	0
Pterocaesio tile	Medium	1	1	2	3	High	3	Low	0	0
Pterocaesio trilineata	Low	1	1	2	3	High	2	Low	0	0
Pterois antennata	Medium	2	2	2	2	Medium	3	Low	0	0
Pycnochromis delta	Medium	1	1	1	2	High	3	Low	0	0
Pycnochromis dimidiatus	Low	1	1	1	2	High	3	Low	0	0
Pycnochromis flavipectoralis	Very Low	1	1	1	1	High	1	Low	0	0
Pygoplites diacanthus	High	3	3	2	1	Low	3	Low	4	0
Randallichthys filamentosus	Very High	3	2	3	3	Medium	5	Moderate	0	0
Rexea bengalensis	Very High	1	1	2	2	High	5	Low	0
Rhabdamia gracilis	Medium	1	1	1	2	High	3	Low	0
Rhabdosargus globiceps	High	3	3	3	1	Medium	5	Moderate to High	0	2
Roa sp. 2	Very Low	1	1	1	2	High	4	Low	0
Sargocentron caudimaculatum	Low	1	1	2	2	High	3	Low	0	0
Sargocentron diadema	Low	1	1	1	2	High	3	Low	0	0
Sargocentron punctatissimum	High	1	1	2	2	High	3	Low	0	0
Sargocentron spiniferum	High	2	2	3	2	Medium	3	Moderate	4	0
Scarus caudofasciatus	Low	2	1	3	1	Medium	2	Moderate	0	0
Scarus ferrugineus	Low	3	3	3	2	Low	3	Moderate to High	0	0
Scarus frenatus	Low	1	1	3	1	Medium	3	Low	0	0
Scarus ghobban	Medium	2	2	3	1	Medium	3	Moderate to High	0	0
Scarus niger	Low	1	1	3	1	High	3	Low	0	0
Scarus prasiognathos	Very Low	2	2	3	1	Medium	2	Moderate to High	0	0
Scarus rubroviolaceus	Low	1	1	3	1	Medium	3	Low to Moderate	0	0
Scarus scaber	Very Low	1	1	2	1	High	3	Low	0	0
Scarus tricolor	Low	2	2	3	1	Medium	3	Moderate	0	0
Scolopsis bilineata	Low	1	1	2	1	High	3	Low	0	0
Scorpaenidae sp. 1	High	3	3	2	1	Low	5	Low to Moderate	0
Scorpaenidae sp. 2	High	5	4	1	1	Low	5	Low to Moderate	0		Temperature range: used values from Pontinus tentacularis, next most similar species in the Western Indian Ocean that has temperature preference information
Scorpaenidae sp. 3	Very High	3	3	2	1	Medium	5	Low to Moderate	0
Serranidae sp. 1	Very Low	1	1	1	2	High	2	Low	0
Siganus corallinus	Low	1	1	2	1	High	3	Low to Moderate	0	0
Siganus laqueus	Low	1	1	3	1	High	2	Low to Moderate	0	0
Sphyrna lewini	Very High	5	3	5	3	Low	5	Very High	0	4
Squalus mitsukurii	Very High	5	4	4	1	Very Low	5	High	0	3
Stegastes lacrymatus	Low	1	1	1	1	High	3	Low	0
Sufflamen bursa	High	1	1	2	1	High	3	Low	0	0
Sufflamen chrysopterum	Medium	2	2	2	1	Medium	3	Low	0	0
Sufflamen fraenatum	High	2	2	2	1	Medium	3	Low to Moderate	0	0
Symphysanodon sp.	Very Low			1	2	High	3	Low	0		Temperature range: value from Symphysanodon andersoni that occurs in the Western Indian Ocean
Synaphobranchus sp. 1	Very High			4	1	Medium	5	High	0
Synaphobranchus sp. 2	Very Low			4	1	Medium	5	High	0
Syngnathidae sp.	Very Low	1	1	1	1	High	2	Low	0
Synodus dermatogenys	Medium	1	1	2	1	High	3	Low	0	0
Synodus rubromarmoratus	Very High	1	1	2	1	High	3	Low	0	0
Synodus sp. 1	High	1	1	3	1	High	3	Low to Moderate	0	0
Synodus variegatus	High	1	1	3	1	High	3	Low to Moderate	0
Thalassoma amblycephalum	Low	2	2	1	2	Medium	3	Low	0	0
Thalassoma hardwicke	Very Low	1	1	2	1	High	3	Low	4	0
Thalassoma jansenii	Low	2	2	2	1	Medium	3	Low	0	0
Thalassoma lunare	Very Low	3	2	3	1	Medium	3	Low to Moderate	0	0
Torpedo panthera	Very High	5	4	4	1	Very Low	4	High	0	3
Tosanoides sp.	High	1	1	1	2	High	2	Low	0		Temperature range: values from Pseudanthias bimarginatus - the next most similar species in morphology and depths occurred for which info was available
Triacanthodes ethiops	Very High			1	1	High	5	Low	0		Position: from Fishbase
Triaenodon obesus	Very High	5	5	5	1	Very Low	3	Very High	0	2
Uranoscopidae sp.	Very Low	2	2	2	1	Medium	5	Low	0		Position: based on other species in the same family and pers obs; Temperature range: values from Uranus japonicus; most similar deep-water species from the Eastern Indian Ocean (none of the deep-water species in the Western Indian Ocean had values; and the only ones that did were occurring quite shallow too)
Vanderhorstia cf. ambanoro	Very Low	2	1	1	1	High	2	Low	0	0
Variola albimarginata	High	1	1	3	1	Medium	3	Moderate to High	4	0
Variola louti	Very High	3	2	4	1	Medium	5	Moderate	4	0
Ventrifossa	Very High	4	4	3	1	Very Low	3	Low to Moderate	0		Position: based on other species in the same genus and pers obs
Wattsia mossambica	High	2	1	3	1	Medium	5	Low to Moderate	0	0
Xanthichthys auromarginatus	High	2	2	2	2	Medium	5	Low	0	0
Zanclus cornutus	High			2	1	High	5	Low	4	0
Zebrasoma desjardinii	Low	2	2	3	1	Medium	2	Low to Moderate	4	0
Zebrasoma scopas	Medium	5	4	3	1	Medium	3	Moderate	4	0
Zoarcidae sp. 1	Very Low	3	3	2	1	Low	4	Low	0		Position: based on other species in the same family and pers obs

## Sheet: Taxonomic Information
Species	Family.Acanthuridae	Family.Apogonidae	Family.Atherinidae	Family.Balistidae	Family.Berycidae	Family.Blenniidae	Family.Bothidae	Family.Caesionidae	Family.Callanthiidae	Family.Caproidae	Family.Carangidae	Family.Carcharhinidae	Family.Chaetodontidae	Family.Chaunacidae	Family.Cirrhitidae	Family.Congridae	Family.Echeneidae	Family.Ephippidae	Family.Epigonidae	Family.Fistulariidae	Family.Gempylidae	Family.Gobiidae	Family.Grammicolepididae	Family.Haemulidae	Family.Holocentridae	Family.Kyphosidae	Family.Labridae	Family.Lethrinidae	Family.Lutjanidae	Family.Macrouridae	Family.Microdesmidae	Family.Monacanthidae	Family.Moridae	Family.Mullidae	Family.Muraenidae	Family.Myctophidae	Family.Myliobatidae	Family.Nettastomatiidae	Family.Ophidiidae	Family.Ostraciidae	Family.Parazenidae	Family.Pentacerotidae	Family.Peristediidae	Family.Plesiobatidae	Family.Polymixiidae	Family.Pomacanthidae	Family.Pomacentridae	Family.Priacanthidae	Family.Scaridae
Abudefduf vaigiensis	0	0	0	0	0	0	0	0	0	0	0	0	0	0	0	0	0	0	0	0	0	0	0	0	0	0	0	0	0	0	0	0	0	0	0	0	0	0	0	0	0	0	0	0	0	0	1	0	0
Acanthurus dussumieri	1	0	0	0	0	0	0	0	0	0	0	0	0	0	0	0	0	0	0	0	0	0	0	0	0	0	0	0	0	0	0	0	0	0	0	0	0	0	0	0	0	0	0	0	0	0	0	0	0
Acanthurus leucosternon	1	0	0	0	0	0	0	0	0	0	0	0	0	0	0	0	0	0	0	0	0	0	0	0	0	0	0	0	0	0	0	0	0	0	0	0	0	0	0	0	0	0	0	0	0	0	0	0	0
Acanthurus lineatus	1	0	0	0	0	0	0	0	0	0	0	0	0	0	0	0	0	0	0	0	0	0	0	0	0	0	0	0	0	0	0	0	0	0	0	0	0	0	0	0	0	0	0	0	0	0	0	0	0
Acanthurus nigricauda	1	0	0	0	0	0	0	0	0	0	0	0	0	0	0	0	0	0	0	0	0	0	0	0	0	0	0	0	0	0	0	0	0	0	0	0	0	0	0	0	0	0	0	0	0	0	0	0	0
Acanthurus tennentii	1	0	0	0	0	0	0	0	0	0	0	0	0	0	0	0	0	0	0	0	0	0	0	0	0	0	0	0	0	0	0	0	0	0	0	0	0	0	0	0	0	0	0	0	0	0	0	0	0
Acanthurus thompsoni	1	0	0	0	0	0	0	0	0	0	0	0	0	0	0	0	0	0	0	0	0	0	0	0	0	0	0	0	0	0	0	0	0	0	0	0	0	0	0	0	0	0	0	0	0	0	0	0	0
Acanthurus triostegus	1	0	0	0	0	0	0	0	0	0	0	0	0	0	0	0	0	0	0	0	0	0	0	0	0	0	0	0	0	0	0	0	0	0	0	0	0	0	0	0	0	0	0	0	0	0	0	0	0
Aethaloperca rogaa	0	0	0	0	0	0	0	0	0	0	0	0	0	0	0	0	0	0	0	0	0	0	0	0	0	0	0	0	0	0	0	0	0	0	0	0	0	0	0	0	0	0	0	0	0	0	0	0	0
Aetobatus ocellatus	0	0	0	0	0	0	0	0	0	0	0	0	0	0	0	0	0	0	0	0	0	0	0	0	0	0	0	0	0	0	0	0	0	0	0	0	1	0	0	0	0	0	0	0	0	0	0	0	0
Aluterus monoceros	0	0	0	0	0	0	0	0	0	0	0	0	0	0	0	0	0	0	0	0	0	0	0	0	0	0	0	0	0	0	0	1	0	0	0	0	0	0	0	0	0	0	0	0	0	0	0	0	0
Amblyeleotris aurora	0	0	0	0	0	0	0	0	0	0	0	0	0	0	0	0	0	0	0	0	0	1	0	0	0	0	0	0	0	0	0	0	0	0	0	0	0	0	0	0	0	0	0	0	0	0	0	0	0
Amblyglyphidodon cf. aureus	0	0	0	0	0	0	0	0	0	0	0	0	0	0	0	0	0	0	0	0	0	0	0	0	0	0	0	0	0	0	0	0	0	0	0	0	0	0	0	0	0	0	0	0	0	0	1	0	0
Amblyglyphidodon indicus	0	0	0	0	0	0	0	0	0	0	0	0	0	0	0	0	0	0	0	0	0	0	0	0	0	0	0	0	0	0	0	0	0	0	0	0	0	0	0	0	0	0	0	0	0	0	1	0	0
Amphiprion clarkii	0	0	0	0	0	0	0	0	0	0	0	0	0	0	0	0	0	0	0	0	0	0	0	0	0	0	0	0	0	0	0	0	0	0	0	0	0	0	0	0	0	0	0	0	0	0	1	0	0
Amphiprion nigripes	0	0	0	0	0	0	0	0	0	0	0	0	0	0	0	0	0	0	0	0	0	0	0	0	0	0	0	0	0	0	0	0	0	0	0	0	0	0	0	0	0	0	0	0	0	0	1	0	0
Anampses meleagrides	0	0	0	0	0	0	0	0	0	0	0	0	0	0	0	0	0	0	0	0	0	0	0	0	0	0	1	0	0	0	0	0	0	0	0	0	0	0	0	0	0	0	0	0	0	0	0	0	0
Anampses twistii	0	0	0	0	0	0	0	0	0	0	0	0	0	0	0	0	0	0	0	0	0	0	0	0	0	0	1	0	0	0	0	0	0	0	0	0	0	0	0	0	0	0	0	0	0	0	0	0	0
Antigonia sp.	0	0	0	0	0	0	0	0	0	1	0	0	0	0	0	0	0	0	0	0	0	0	0	0	0	0	0	0	0	0	0	0	0	0	0	0	0	0	0	0	0	0	0	0	0	0	0	0	0
Anyperodon leucogrammicus	0	0	0	0	0	0	0	0	0	0	0	0	0	0	0	0	0	0	0	0	0	0	0	0	0	0	0	0	0	0	0	0	0	0	0	0	0	0	0	0	0	0	0	0	0	0	0	0	0
Aphareus furca	0	0	0	0	0	0	0	0	0	0	0	0	0	0	0	0	0	0	0	0	0	0	0	0	0	0	0	0	1	0	0	0	0	0	0	0	0	0	0	0	0	0	0	0	0	0	0	0	0
Apogonidae sp.1	0	1	0	0	0	0	0	0	0	0	0	0	0	0	0	0	0	0	0	0	0	0	0	0	0	0	0	0	0	0	0	0	0	0	0	0	0	0	0	0	0	0	0	0	0	0	0	0	0
Apolemichthys trimaculatus	0	0	0	0	0	0	0	0	0	0	0	0	0	0	0	0	0	0	0	0	0	0	0	0	0	0	0	0	0	0	0	0	0	0	0	0	0	0	0	0	0	0	0	0	0	1	0	0	0
Apolemichthys xanthurus	0	0	0	0	0	0	0	0	0	0	0	0	0	0	0	0	0	0	0	0	0	0	0	0	0	0	0	0	0	0	0	0	0	0	0	0	0	0	0	0	0	0	0	0	0	1	0	0	0
Arothron nigropunctatus	0	0	0	0	0	0	0	0	0	0	0	0	0	0	0	0	0	0	0	0	0	0	0	0	0	0	0	0	0	0	0	0	0	0	0	0	0	0	0	0	0	0	0	0	0	0	0	0	0
Atherinomorus lacunosa	0	0	1	0	0	0	0	0	0	0	0	0	0	0	0	0	0	0	0	0	0	0	0	0	0	0	0	0	0	0	0	0	0	0	0	0	0	0	0	0	0	0	0	0	0	0	0	0	0
Aulacocephalus temminckii	0	0	0	0	0	0	0	0	0	0	0	0	0	0	0	0	0	0	0	0	0	0	0	0	0	0	0	0	0	0	0	0	0	0	0	0	0	0	0	0	0	0	0	0	0	0	0	0	0
Balistapus undulatus	0	0	0	1	0	0	0	0	0	0	0	0	0	0	0	0	0	0	0	0	0	0	0	0	0	0	0	0	0	0	0	0	0	0	0	0	0	0	0	0	0	0	0	0	0	0	0	0	0
Balistoides conspicillum	0	0	0	1	0	0	0	0	0	0	0	0	0	0	0	0	0	0	0	0	0	0	0	0	0	0	0	0	0	0	0	0	0	0	0	0	0	0	0	0	0	0	0	0	0	0	0	0	0
Balistoides viridescens	0	0	0	1	0	0	0	0	0	0	0	0	0	0	0	0	0	0	0	0	0	0	0	0	0	0	0	0	0	0	0	0	0	0	0	0	0	0	0	0	0	0	0	0	0	0	0	0	0
Beryx spp.	0	0	0	0	1	0	0	0	0	0	0	0	0	0	0	0	0	0	0	0	0	0	0	0	0	0	0	0	0	0	0	0	0	0	0	0	0	0	0	0	0	0	0	0	0	0	0	0	0
Bodianus anthioides	0	0	0	0	0	0	0	0	0	0	0	0	0	0	0	0	0	0	0	0	0	0	0	0	0	0	1	0	0	0	0	0	0	0	0	0	0	0	0	0	0	0	0	0	0	0	0	0	0
Bodianus axillaris	0	0	0	0	0	0	0	0	0	0	0	0	0	0	0	0	0	0	0	0	0	0	0	0	0	0	1	0	0	0	0	0	0	0	0	0	0	0	0	0	0	0	0	0	0	0	0	0	0
Bodianus diana	0	0	0	0	0	0	0	0	0	0	0	0	0	0	0	0	0	0	0	0	0	0	0	0	0	0	1	0	0	0	0	0	0	0	0	0	0	0	0	0	0	0	0	0	0	0	0	0	0
Bodianus trilineatus	0	0	0	0	0	0	0	0	0	0	0	0	0	0	0	0	0	0	0	0	0	0	0	0	0	0	1	0	0	0	0	0	0	0	0	0	0	0	0	0	0	0	0	0	0	0	0	0	0
Bothidae sp. 1	0	0	0	0	0	0	1	0	0	0	0	0	0	0	0	0	0	0	0	0	0	0	0	0	0	0	0	0	0	0	0	0	0	0	0	0	0	0	0	0	0	0	0	0	0	0	0	0	0
Bothidae sp. 2	0	0	0	0	0	0	1	0	0	0	0	0	0	0	0	0	0	0	0	0	0	0	0	0	0	0	0	0	0	0	0	0	0	0	0	0	0	0	0	0	0	0	0	0	0	0	0	0	0
Brotula multibarbata	0	0	0	0	0	0	0	0	0	0	0	0	0	0	0	0	0	0	0	0	0	0	0	0	0	0	0	0	0	0	0	0	0	0	0	0	0	0	1	0	0	0	0	0	0	0	0	0	0
Caesio lunaris	0	0	0	0	0	0	0	1	0	0	0	0	0	0	0	0	0	0	0	0	0	0	0	0	0	0	0	0	0	0	0	0	0	0	0	0	0	0	0	0	0	0	0	0	0	0	0	0	0
Caesio teres	0	0	0	0	0	0	0	1	0	0	0	0	0	0	0	0	0	0	0	0	0	0	0	0	0	0	0	0	0	0	0	0	0	0	0	0	0	0	0	0	0	0	0	0	0	0	0	0	0
Caesio xanthonota	0	0	0	0	0	0	0	1	0	0	0	0	0	0	0	0	0	0	0	0	0	0	0	0	0	0	0	0	0	0	0	0	0	0	0	0	0	0	0	0	0	0	0	0	0	0	0	0	0
Calotomus carolinus	0	0	0	0	0	0	0	0	0	0	0	0	0	0	0	0	0	0	0	0	0	0	0	0	0	0	0	0	0	0	0	0	0	0	0	0	0	0	0	0	0	0	0	0	0	0	0	0	1
Cantherhines dumerilii	0	0	0	0	0	0	0	0	0	0	0	0	0	0	0	0	0	0	0	0	0	0	0	0	0	0	0	0	0	0	0	1	0	0	0	0	0	0	0	0	0	0	0	0	0	0	0	0	0
Canthigaster valentini	0	0	0	0	0	0	0	0	0	0	0	0	0	0	0	0	0	0	0	0	0	0	0	0	0	0	0	0	0	0	0	0	0	0	0	0	0	0	0	0	0	0	0	0	0	0	0	0	0
Caranx lugubris	0	0	0	0	0	0	0	0	0	0	1	0	0	0	0	0	0	0	0	0	0	0	0	0	0	0	0	0	0	0	0	0	0	0	0	0	0	0	0	0	0	0	0	0	0	0	0	0	0
Caranx melampygus	0	0	0	0	0	0	0	0	0	0	1	0	0	0	0	0	0	0	0	0	0	0	0	0	0	0	0	0	0	0	0	0	0	0	0	0	0	0	0	0	0	0	0	0	0	0	0	0	0
Carcharhinus albimarginatus	0	0	0	0	0	0	0	0	0	0	0	1	0	0	0	0	0	0	0	0	0	0	0	0	0	0	0	0	0	0	0	0	0	0	0	0	0	0	0	0	0	0	0	0	0	0	0	0	0
Carcharhinus melanopterus	0	0	0	0	0	0	0	0	0	0	0	1	0	0	0	0	0	0	0	0	0	0	0	0	0	0	0	0	0	0	0	0	0	0	0	0	0	0	0	0	0	0	0	0	0	0	0	0	0
Centropyge multispinis	0	0	0	0	0	0	0	0	0	0	0	0	0	0	0	0	0	0	0	0	0	0	0	0	0	0	0	0	0	0	0	0	0	0	0	0	0	0	0	0	0	0	0	0	0	1	0	0	0
Cephalopholis argus	0	0	0	0	0	0	0	0	0	0	0	0	0	0	0	0	0	0	0	0	0	0	0	0	0	0	0	0	0	0	0	0	0	0	0	0	0	0	0	0	0	0	0	0	0	0	0	0	0
Cephalopholis aurantia	0	0	0	0	0	0	0	0	0	0	0	0	0	0	0	0	0	0	0	0	0	0	0	0	0	0	0	0	0	0	0	0	0	0	0	0	0	0	0	0	0	0	0	0	0	0	0	0	0
Cephalopholis leopardus	0	0	0	0	0	0	0	0	0	0	0	0	0	0	0	0	0	0	0	0	0	0	0	0	0	0	0	0	0	0	0	0	0	0	0	0	0	0	0	0	0	0	0	0	0	0	0	0	0
Cephalopholis miniata	0	0	0	0	0	0	0	0	0	0	0	0	0	0	0	0	0	0	0	0	0	0	0	0	0	0	0	0	0	0	0	0	0	0	0	0	0	0	0	0	0	0	0	0	0	0	0	0	0
Cephalopholis nigripinnis	0	0	0	0	0	0	0	0	0	0	0	0	0	0	0	0	0	0	0	0	0	0	0	0	0	0	0	0	0	0	0	0	0	0	0	0	0	0	0	0	0	0	0	0	0	0	0	0	0
Cephalopholis polleni	0	0	0	0	0	0	0	0	0	0	0	0	0	0	0	0	0	0	0	0	0	0	0	0	0	0	0	0	0	0	0	0	0	0	0	0	0	0	0	0	0	0	0	0	0	0	0	0	0
Cephalopholis sexmaculata	0	0	0	0	0	0	0	0	0	0	0	0	0	0	0	0	0	0	0	0	0	0	0	0	0	0	0	0	0	0	0	0	0	0	0	0	0	0	0	0	0	0	0	0	0	0	0	0	0
Cephalopholis spiloparaea	0	0	0	0	0	0	0	0	0	0	0	0	0	0	0	0	0	0	0	0	0	0	0	0	0	0	0	0	0	0	0	0	0	0	0	0	0	0	0	0	0	0	0	0	0	0	0	0	0
Chaetodon auriga	0	0	0	0	0	0	0	0	0	0	0	0	1	0	0	0	0	0	0	0	0	0	0	0	0	0	0	0	0	0	0	0	0	0	0	0	0	0	0	0	0	0	0	0	0	0	0	0	0
Chaetodon collare	0	0	0	0	0	0	0	0	0	0	0	0	1	0	0	0	0	0	0	0	0	0	0	0	0	0	0	0	0	0	0	0	0	0	0	0	0	0	0	0	0	0	0	0	0	0	0	0	0
Chaetodon falcula	0	0	0	0	0	0	0	0	0	0	0	0	1	0	0	0	0	0	0	0	0	0	0	0	0	0	0	0	0	0	0	0	0	0	0	0	0	0	0	0	0	0	0	0	0	0	0	0	0
Chaetodon guttatissimus	0	0	0	0	0	0	0	0	0	0	0	0	1	0	0	0	0	0	0	0	0	0	0	0	0	0	0	0	0	0	0	0	0	0	0	0	0	0	0	0	0	0	0	0	0	0	0	0	0
Chaetodon kleinii	0	0	0	0	0	0	0	0	0	0	0	0	1	0	0	0	0	0	0	0	0	0	0	0	0	0	0	0	0	0	0	0	0	0	0	0	0	0	0	0	0	0	0	0	0	0	0	0	0
Chaetodon lineolatus	0	0	0	0	0	0	0	0	0	0	0	0	1	0	0	0	0	0	0	0	0	0	0	0	0	0	0	0	0	0	0	0	0	0	0	0	0	0	0	0	0	0	0	0	0	0	0	0	0
Chaetodon lunula	0	0	0	0	0	0	0	0	0	0	0	0	1	0	0	0	0	0	0	0	0	0	0	0	0	0	0	0	0	0	0	0	0	0	0	0	0	0	0	0	0	0	0	0	0	0	0	0	0
Chaetodon madagaskariensis	0	0	0	0	0	0	0	0	0	0	0	0	1	0	0	0	0	0	0	0	0	0	0	0	0	0	0	0	0	0	0	0	0	0	0	0	0	0	0	0	0	0	0	0	0	0	0	0	0
Chaetodon melannotus	0	0	0	0	0	0	0	0	0	0	0	0	1	0	0	0	0	0	0	0	0	0	0	0	0	0	0	0	0	0	0	0	0	0	0	0	0	0	0	0	0	0	0	0	0	0	0	0	0
Chaetodon meyeri	0	0	0	0	0	0	0	0	0	0	0	0	1	0	0	0	0	0	0	0	0	0	0	0	0	0	0	0	0	0	0	0	0	0	0	0	0	0	0	0	0	0	0	0	0	0	0	0	0
Chaetodon mitratus	0	0	0	0	0	0	0	0	0	0	0	0	1	0	0	0	0	0	0	0	0	0	0	0	0	0	0	0	0	0	0	0	0	0	0	0	0	0	0	0	0	0	0	0	0	0	0	0	0
Chaetodon triangulum	0	0	0	0	0	0	0	0	0	0	0	0	1	0	0	0	0	0	0	0	0	0	0	0	0	0	0	0	0	0	0	0	0	0	0	0	0	0	0	0	0	0	0	0	0	0	0	0	0
Chaetodon trifasciatus	0	0	0	0	0	0	0	0	0	0	0	0	1	0	0	0	0	0	0	0	0	0	0	0	0	0	0	0	0	0	0	0	0	0	0	0	0	0	0	0	0	0	0	0	0	0	0	0	0
Chaetodon xanthocephalus	0	0	0	0	0	0	0	0	0	0	0	0	1	0	0	0	0	0	0	0	0	0	0	0	0	0	0	0	0	0	0	0	0	0	0	0	0	0	0	0	0	0	0	0	0	0	0	0	0
Chaunax spp.	0	0	0	0	0	0	0	0	0	0	0	0	0	1	0	0	0	0	0	0	0	0	0	0	0	0	0	0	0	0	0	0	0	0	0	0	0	0	0	0	0	0	0	0	0	0	0	0	0
Cheilinus chlorourus	0	0	0	0	0	0	0	0	0	0	0	0	0	0	0	0	0	0	0	0	0	0	0	0	0	0	1	0	0	0	0	0	0	0	0	0	0	0	0	0	0	0	0	0	0	0	0	0	0
Cheilinus fasciatus	0	0	0	0	0	0	0	0	0	0	0	0	0	0	0	0	0	0	0	0	0	0	0	0	0	0	1	0	0	0	0	0	0	0	0	0	0	0	0	0	0	0	0	0	0	0	0	0	0
Cheilinus trilobatus	0	0	0	0	0	0	0	0	0	0	0	0	0	0	0	0	0	0	0	0	0	0	0	0	0	0	1	0	0	0	0	0	0	0	0	0	0	0	0	0	0	0	0	0	0	0	0	0	0
Cheilodipterus isostigmus	0	1	0	0	0	0	0	0	0	0	0	0	0	0	0	0	0	0	0	0	0	0	0	0	0	0	0	0	0	0	0	0	0	0	0	0	0	0	0	0	0	0	0	0	0	0	0	0	0
Cheilodipterus macrodon	0	1	0	0	0	0	0	0	0	0	0	0	0	0	0	0	0	0	0	0	0	0	0	0	0	0	0	0	0	0	0	0	0	0	0	0	0	0	0	0	0	0	0	0	0	0	0	0	0
Chlorurus sordidus	0	0	0	0	0	0	0	0	0	0	0	0	0	0	0	0	0	0	0	0	0	0	0	0	0	0	0	0	0	0	0	0	0	0	0	0	0	0	0	0	0	0	0	0	0	0	0	0	1
Chlorurus strongylocephalus	0	0	0	0	0	0	0	0	0	0	0	0	0	0	0	0	0	0	0	0	0	0	0	0	0	0	0	0	0	0	0	0	0	0	0	0	0	0	0	0	0	0	0	0	0	0	0	0	1
Chromis nigroanalis	0	0	0	0	0	0	0	0	0	0	0	0	0	0	0	0	0	0	0	0	0	0	0	0	0	0	0	0	0	0	0	0	0	0	0	0	0	0	0	0	0	0	0	0	0	0	1	0	0
Chromis opercularis	0	0	0	0	0	0	0	0	0	0	0	0	0	0	0	0	0	0	0	0	0	0	0	0	0	0	0	0	0	0	0	0	0	0	0	0	0	0	0	0	0	0	0	0	0	0	1	0	0
Chromis pembae	0	0	0	0	0	0	0	0	0	0	0	0	0	0	0	0	0	0	0	0	0	0	0	0	0	0	0	0	0	0	0	0	0	0	0	0	0	0	0	0	0	0	0	0	0	0	1	0	0
Chromis nigura / C. ternatensis	0	0	0	0	0	0	0	0	0	0	0	0	0	0	0	0	0	0	0	0	0	0	0	0	0	0	0	0	0	0	0	0	0	0	0	0	0	0	0	0	0	0	0	0	0	0	1	0	0
Chromis viridis	0	0	0	0	0	0	0	0	0	0	0	0	0	0	0	0	0	0	0	0	0	0	0	0	0	0	0	0	0	0	0	0	0	0	0	0	0	0	0	0	0	0	0	0	0	0	1	0	0
Chromis weberi	0	0	0	0	0	0	0	0	0	0	0	0	0	0	0	0	0	0	0	0	0	0	0	0	0	0	0	0	0	0	0	0	0	0	0	0	0	0	0	0	0	0	0	0	0	0	1	0	0
Chromis xutha / Pycnochromis agilis	0	0	0	0	0	0	0	0	0	0	0	0	0	0	0	0	0	0	0	0	0	0	0	0	0	0	0	0	0	0	0	0	0	0	0	0	0	0	0	0	0	0	0	0	0	0	1	0	0
Chrysiptera unimaculata	0	0	0	0	0	0	0	0	0	0	0	0	0	0	0	0	0	0	0	0	0	0	0	0	0	0	0	0	0	0	0	0	0	0	0	0	0	0	0	0	0	0	0	0	0	0	1	0	0
Cirrhilabrus finifenmaa	0	0	0	0	0	0	0	0	0	0	0	0	0	0	0	0	0	0	0	0	0	0	0	0	0	0	1	0	0	0	0	0	0	0	0	0	0	0	0	0	0	0	0	0	0	0	0	0	0
Cirrhilabrus rubrisquamis	0	0	0	0	0	0	0	0	0	0	0	0	0	0	0	0	0	0	0	0	0	0	0	0	0	0	1	0	0	0	0	0	0	0	0	0	0	0	0	0	0	0	0	0	0	0	0	0	0
Cirrhitichthys oxycephalus	0	0	0	0	0	0	0	0	0	0	0	0	0	0	1	0	0	0	0	0	0	0	0	0	0	0	0	0	0	0	0	0	0	0	0	0	0	0	0	0	0	0	0	0	0	0	0	0	0
Coelorinchus sp. 1	0	0	0	0	0	0	0	0	0	0	0	0	0	0	0	0	0	0	0	0	0	0	0	0	0	0	0	0	0	1	0	0	0	0	0	0	0	0	0	0	0	0	0	0	0	0	0	0	0
Cookeolus japonicus	0	0	0	0	0	0	0	0	0	0	0	0	0	0	0	0	0	0	0	0	0	0	0	0	0	0	0	0	0	0	0	0	0	0	0	0	0	0	0	0	0	0	0	0	0	0	0	1	0
Coris aygula	0	0	0	0	0	0	0	0	0	0	0	0	0	0	0	0	0	0	0	0	0	0	0	0	0	0	1	0	0	0	0	0	0	0	0	0	0	0	0	0	0	0	0	0	0	0	0	0	0
Coris batuensis	0	0	0	0	0	0	0	0	0	0	0	0	0	0	0	0	0	0	0	0	0	0	0	0	0	0	1	0	0	0	0	0	0	0	0	0	0	0	0	0	0	0	0	0	0	0	0	0	0
Coris caudimacula	0	0	0	0	0	0	0	0	0	0	0	0	0	0	0	0	0	0	0	0	0	0	0	0	0	0	1	0	0	0	0	0	0	0	0	0	0	0	0	0	0	0	0	0	0	0	0	0	0
Coris cuvieri	0	0	0	0	0	0	0	0	0	0	0	0	0	0	0	0	0	0	0	0	0	0	0	0	0	0	1	0	0	0	0	0	0	0	0	0	0	0	0	0	0	0	0	0	0	0	0	0	0
Coris formosa	0	0	0	0	0	0	0	0	0	0	0	0	0	0	0	0	0	0	0	0	0	0	0	0	0	0	1	0	0	0	0	0	0	0	0	0	0	0	0	0	0	0	0	0	0	0	0	0	0
Ctenochaetus binotatus / C. striatus / Acanthurus nigrofuscus	1	0	0	0	0	0	0	0	0	0	0	0	0	0	0	0	0	0	0	0	0	0	0	0	0	0	0	0	0	0	0	0	0	0	0	0	0	0	0	0	0	0	0	0	0	0	0	0	0
Ctenochaetus truncatus	1	0	0	0	0	0	0	0	0	0	0	0	0	0	0	0	0	0	0	0	0	0	0	0	0	0	0	0	0	0	0	0	0	0	0	0	0	0	0	0	0	0	0	0	0	0	0	0	0
Cyclothone	0	0	0	0	0	0	0	0	0	0	0	0	0	0	0	0	0	0	0	0	0	0	0	0	0	0	0	0	0	0	0	0	0	0	0	1	0	0	0	0	0	0	0	0	0	0	0	0	0
Cyttopsis cf. rosea	0	0	0	0	0	0	0	0	0	0	0	0	0	0	0	0	0	0	0	0	0	0	0	0	0	0	0	0	0	0	0	0	0	0	0	0	0	0	0	0	1	0	0	0	0	0	0	0	0
Dascyllus carneus	0	0	0	0	0	0	0	0	0	0	0	0	0	0	0	0	0	0	0	0	0	0	0	0	0	0	0	0	0	0	0	0	0	0	0	0	0	0	0	0	0	0	0	0	0	0	1	0	0
Dascyllus trimaculatus	0	0	0	0	0	0	0	0	0	0	0	0	0	0	0	0	0	0	0	0	0	0	0	0	0	0	0	0	0	0	0	0	0	0	0	0	0	0	0	0	0	0	0	0	0	0	1	0	0
Decapterus macarellus	0	0	0	0	0	0	0	0	0	0	1	0	0	0	0	0	0	0	0	0	0	0	0	0	0	0	0	0	0	0	0	0	0	0	0	0	0	0	0	0	0	0	0	0	0	0	0	0	0
Echeneis naucrates	0	0	0	0	0	0	0	0	0	0	0	0	0	0	0	0	1	0	0	0	0	0	0	0	0	0	0	0	0	0	0	0	0	0	0	0	0	0	0	0	0	0	0	0	0	0	0	0	0
Epibulus insidiator	0	0	0	0	0	0	0	0	0	0	0	0	0	0	0	0	0	0	0	0	0	0	0	0	0	0	1	0	0	0	0	0	0	0	0	0	0	0	0	0	0	0	0	0	0	0	0	0	0
Epigonus sp. 1	0	0	0	0	0	0	0	0	0	0	0	0	0	0	0	0	0	0	1	0	0	0	0	0	0	0	0	0	0	0	0	0	0	0	0	0	0	0	0	0	0	0	0	0	0	0	0	0	0
Epinephelus cf. diacanthus	0	0	0	0	0	0	0	0	0	0	0	0	0	0	0	0	0	0	0	0	0	0	0	0	0	0	0	0	0	0	0	0	0	0	0	0	0	0	0	0	0	0	0	0	0	0	0	0	0
Epinephelus cf. fasciatus	0	0	0	0	0	0	0	0	0	0	0	0	0	0	0	0	0	0	0	0	0	0	0	0	0	0	0	0	0	0	0	0	0	0	0	0	0	0	0	0	0	0	0	0	0	0	0	0	0
Epinephelus flavocaeruleus	0	0	0	0	0	0	0	0	0	0	0	0	0	0	0	0	0	0	0	0	0	0	0	0	0	0	0	0	0	0	0	0	0	0	0	0	0	0	0	0	0	0	0	0	0	0	0	0	0
Epinephelus fuscoguttatus	0	0	0	0	0	0	0	0	0	0	0	0	0	0	0	0	0	0	0	0	0	0	0	0	0	0	0	0	0	0	0	0	0	0	0	0	0	0	0	0	0	0	0	0	0	0	0	0	0
Epinephelus miliaris	0	0	0	0	0	0	0	0	0	0	0	0	0	0	0	0	0	0	0	0	0	0	0	0	0	0	0	0	0	0	0	0	0	0	0	0	0	0	0	0	0	0	0	0	0	0	0	0	0
Epinephelus morrhua	0	0	0	0	0	0	0	0	0	0	0	0	0	0	0	0	0	0	0	0	0	0	0	0	0	0	0	0	0	0	0	0	0	0	0	0	0	0	0	0	0	0	0	0	0	0	0	0	0
Epinephelus retouti	0	0	0	0	0	0	0	0	0	0	0	0	0	0	0	0	0	0	0	0	0	0	0	0	0	0	0	0	0	0	0	0	0	0	0	0	0	0	0	0	0	0	0	0	0	0	0	0	0
Epinephelus spilotoceps	0	0	0	0	0	0	0	0	0	0	0	0	0	0	0	0	0	0	0	0	0	0	0	0	0	0	0	0	0	0	0	0	0	0	0	0	0	0	0	0	0	0	0	0	0	0	0	0	0
Epinephelus tukula	0	0	0	0	0	0	0	0	0	0	0	0	0	0	0	0	0	0	0	0	0	0	0	0	0	0	0	0	0	0	0	0	0	0	0	0	0	0	0	0	0	0	0	0	0	0	0	0	0
Fistularia commersonii	0	0	0	0	0	0	0	0	0	0	0	0	0	0	0	0	0	0	0	1	0	0	0	0	0	0	0	0	0	0	0	0	0	0	0	0	0	0	0	0	0	0	0	0	0	0	0	0	0
Forcipiger flavissimus/ longirostris	0	0	0	0	0	0	0	0	0	0	0	0	1	0	0	0	0	0	0	0	0	0	0	0	0	0	0	0	0	0	0	0	0	0	0	0	0	0	0	0	0	0	0	0	0	0	0	0	0
Galeocerdo cuvier	0	0	0	0	0	0	0	0	0	0	0	1	0	0	0	0	0	0	0	0	0	0	0	0	0	0	0	0	0	0	0	0	0	0	0	0	0	0	0	0	0	0	0	0	0	0	0	0	0
Gephyroberyx darwinii	0	0	0	0	0	0	0	0	0	0	0	0	0	0	0	0	0	0	0	0	0	0	0	0	0	0	0	0	0	0	0	0	0	0	0	0	0	0	0	0	0	0	0	0	0	0	0	0	0
Gnathodentex aureolineatus	0	0	0	0	0	0	0	0	0	0	0	0	0	0	0	0	0	0	0	0	0	0	0	0	0	0	0	1	0	0	0	0	0	0	0	0	0	0	0	0	0	0	0	0	0	0	0	0	0
Gomphosus caeruleus	0	0	0	0	0	0	0	0	0	0	0	0	0	0	0	0	0	0	0	0	0	0	0	0	0	0	1	0	0	0	0	0	0	0	0	0	0	0	0	0	0	0	0	0	0	0	0	0	0
Gorgasia maculata	0	0	0	0	0	0	0	0	0	0	0	0	0	0	0	1	0	0	0	0	0	0	0	0	0	0	0	0	0	0	0	0	0	0	0	0	0	0	0	0	0	0	0	0	0	0	0	0	0
Gracila albomarginata	0	0	0	0	0	0	0	0	0	0	0	0	0	0	0	0	0	0	0	0	0	0	0	0	0	0	0	0	0	0	0	0	0	0	0	0	0	0	0	0	0	0	0	0	0	0	0	0	0
Grammatonotus sp. 2	0	0	0	0	0	0	0	0	1	0	0	0	0	0	0	0	0	0	0	0	0	0	0	0	0	0	0	0	0	0	0	0	0	0	0	0	0	0	0	0	0	0	0	0	0	0	0	0	0
Grammatonotus sp. 3	0	0	0	0	0	0	0	0	1	0	0	0	0	0	0	0	0	0	0	0	0	0	0	0	0	0	0	0	0	0	0	0	0	0	0	0	0	0	0	0	0	0	0	0	0	0	0	0	0
Grammicolepis brachiusculus	0	0	0	0	0	0	0	0	0	0	0	0	0	0	0	0	0	0	0	0	0	0	1	0	0	0	0	0	0	0	0	0	0	0	0	0	0	0	0	0	0	0	0	0	0	0	0	0	0
Gymnosarda unicolor	0	0	0	0	0	0	0	0	0	0	0	0	0	0	0	0	0	0	0	0	0	0	0	0	0	0	0	0	0	0	0	0	0	0	0	0	0	0	0	0	0	0	0	0	0	0	0	0	0
Gymnothorax thyrsoideus	0	0	0	0	0	0	0	0	0	0	0	0	0	0	0	0	0	0	0	0	0	0	0	0	0	0	0	0	0	0	0	0	0	0	1	0	0	0	0	0	0	0	0	0	0	0	0	0	0
Halichoeres cosmetus	0	0	0	0	0	0	0	0	0	0	0	0	0	0	0	0	0	0	0	0	0	0	0	0	0	0	1	0	0	0	0	0	0	0	0	0	0	0	0	0	0	0	0	0	0	0	0	0	0
Halichoeres hortulanus	0	0	0	0	0	0	0	0	0	0	0	0	0	0	0	0	0	0	0	0	0	0	0	0	0	0	1	0	0	0	0	0	0	0	0	0	0	0	0	0	0	0	0	0	0	0	0	0	0
Halichoeres iridis	0	0	0	0	0	0	0	0	0	0	0	0	0	0	0	0	0	0	0	0	0	0	0	0	0	0	1	0	0	0	0	0	0	0	0	0	0	0	0	0	0	0	0	0	0	0	0	0	0
Halichoeres leucoxanthus	0	0	0	0	0	0	0	0	0	0	0	0	0	0	0	0	0	0	0	0	0	0	0	0	0	0	1	0	0	0	0	0	0	0	0	0	0	0	0	0	0	0	0	0	0	0	0	0	0
Halichoeres marginatus	0	0	0	0	0	0	0	0	0	0	0	0	0	0	0	0	0	0	0	0	0	0	0	0	0	0	1	0	0	0	0	0	0	0	0	0	0	0	0	0	0	0	0	0	0	0	0	0	0
Halichoeres nebulosus	0	0	0	0	0	0	0	0	0	0	0	0	0	0	0	0	0	0	0	0	0	0	0	0	0	0	1	0	0	0	0	0	0	0	0	0	0	0	0	0	0	0	0	0	0	0	0	0	0
Halichoeres trispilus	0	0	0	0	0	0	0	0	0	0	0	0	0	0	0	0	0	0	0	0	0	0	0	0	0	0	1	0	0	0	0	0	0	0	0	0	0	0	0	0	0	0	0	0	0	0	0	0	0
Hemigymnus fasciatus	0	0	0	0	0	0	0	0	0	0	0	0	0	0	0	0	0	0	0	0	0	0	0	0	0	0	1	0	0	0	0	0	0	0	0	0	0	0	0	0	0	0	0	0	0	0	0	0	0
Hemitaurichthys zoster	0	0	0	0	0	0	0	0	0	0	0	0	1	0	0	0	0	0	0	0	0	0	0	0	0	0	0	0	0	0	0	0	0	0	0	0	0	0	0	0	0	0	0	0	0	0	0	0	0
Heniochus acuminatus	0	0	0	0	0	0	0	0	0	0	0	0	1	0	0	0	0	0	0	0	0	0	0	0	0	0	0	0	0	0	0	0	0	0	0	0	0	0	0	0	0	0	0	0	0	0	0	0	0
Heniochus monoceros	0	0	0	0	0	0	0	0	0	0	0	0	1	0	0	0	0	0	0	0	0	0	0	0	0	0	0	0	0	0	0	0	0	0	0	0	0	0	0	0	0	0	0	0	0	0	0	0	0
Heniochus pleurotaenia	0	0	0	0	0	0	0	0	0	0	0	0	1	0	0	0	0	0	0	0	0	0	0	0	0	0	0	0	0	0	0	0	0	0	0	0	0	0	0	0	0	0	0	0	0	0	0	0	0
Hipposcarus harid	0	0	0	0	0	0	0	0	0	0	0	0	0	0	0	0	0	0	0	0	0	0	0	0	0	0	0	0	0	0	0	0	0	0	0	0	0	0	0	0	0	0	0	0	0	0	0	0	1
Histiopterus typus	0	0	0	0	0	0	0	0	0	0	0	0	0	0	0	0	0	0	0	0	0	0	0	0	0	0	0	0	0	0	0	0	0	0	0	0	0	0	0	0	0	1	0	0	0	0	0	0	0
Koumansetta hectori	0	0	0	0	0	0	0	0	0	0	0	0	0	0	0	0	0	0	0	0	0	1	0	0	0	0	0	0	0	0	0	0	0	0	0	0	0	0	0	0	0	0	0	0	0	0	0	0	0
Kyphosus cinerascens	0	0	0	0	0	0	0	0	0	0	0	0	0	0	0	0	0	0	0	0	0	0	0	0	0	1	0	0	0	0	0	0	0	0	0	0	0	0	0	0	0	0	0	0	0	0	0	0	0
Kyphosus vaigiensis	0	0	0	0	0	0	0	0	0	0	0	0	0	0	0	0	0	0	0	0	0	0	0	0	0	1	0	0	0	0	0	0	0	0	0	0	0	0	0	0	0	0	0	0	0	0	0	0	0
Labrichthys unilineatus	0	0	0	0	0	0	0	0	0	0	0	0	0	0	0	0	0	0	0	0	0	0	0	0	0	0	1	0	0	0	0	0	0	0	0	0	0	0	0	0	0	0	0	0	0	0	0	0	0
Labridae sp. 1	0	0	0	0	0	0	0	0	0	0	0	0	0	0	0	0	0	0	0	0	0	0	0	0	0	0	1	0	0	0	0	0	0	0	0	0	0	0	0	0	0	0	0	0	0	0	0	0	0
Labroides bicolor	0	0	0	0	0	0	0	0	0	0	0	0	0	0	0	0	0	0	0	0	0	0	0	0	0	0	1	0	0	0	0	0	0	0	0	0	0	0	0	0	0	0	0	0	0	0	0	0	0
Labroides dimidiatus	0	0	0	0	0	0	0	0	0	0	0	0	0	0	0	0	0	0	0	0	0	0	0	0	0	0	1	0	0	0	0	0	0	0	0	0	0	0	0	0	0	0	0	0	0	0	0	0	0
Laemonema sp. 1	0	0	0	0	0	0	0	0	0	0	0	0	0	0	0	0	0	0	0	0	0	0	0	0	0	0	0	0	0	0	0	0	1	0	0	0	0	0	0	0	0	0	0	0	0	0	0	0	0
Laemonema sp. 2	0	0	0	0	0	0	0	0	0	0	0	0	0	0	0	0	0	0	0	0	0	0	0	0	0	0	0	0	0	0	0	0	1	0	0	0	0	0	0	0	0	0	0	0	0	0	0	0	0
Liopropoma cf. lunulatum	0	0	0	0	0	0	0	0	0	0	0	0	0	0	0	0	0	0	0	0	0	0	0	0	0	0	0	0	0	0	0	0	0	0	0	0	0	0	0	0	0	0	0	0	0	0	0	0	0
Lutjanus biguttatus	0	0	0	0	0	0	0	0	0	0	0	0	0	0	0	0	0	0	0	0	0	0	0	0	0	0	0	0	1	0	0	0	0	0	0	0	0	0	0	0	0	0	0	0	0	0	0	0	0
Lutjanus bohar	0	0	0	0	0	0	0	0	0	0	0	0	0	0	0	0	0	0	0	0	0	0	0	0	0	0	0	0	1	0	0	0	0	0	0	0	0	0	0	0	0	0	0	0	0	0	0	0	0
Lutjanus fulvus	0	0	0	0	0	0	0	0	0	0	0	0	0	0	0	0	0	0	0	0	0	0	0	0	0	0	0	0	1	0	0	0	0	0	0	0	0	0	0	0	0	0	0	0	0	0	0	0	0
Lutjanus gibbus	0	0	0	0	0	0	0	0	0	0	0	0	0	0	0	0	0	0	0	0	0	0	0	0	0	0	0	0	1	0	0	0	0	0	0	0	0	0	0	0	0	0	0	0	0	0	0	0	0
Lutjanus kasmira	0	0	0	0	0	0	0	0	0	0	0	0	0	0	0	0	0	0	0	0	0	0	0	0	0	0	0	0	1	0	0	0	0	0	0	0	0	0	0	0	0	0	0	0	0	0	0	0	0
Lutjanus monostigma	0	0	0	0	0	0	0	0	0	0	0	0	0	0	0	0	0	0	0	0	0	0	0	0	0	0	0	0	1	0	0	0	0	0	0	0	0	0	0	0	0	0	0	0	0	0	0	0	0
Luzonichthys cf. earlei	0	0	0	0	0	0	0	0	0	0	0	0	0	0	0	0	0	0	0	0	0	0	0	0	0	0	0	0	0	0	0	0	0	0	0	0	0	0	0	0	0	0	0	0	0	0	0	0	0
Macolor macularis	0	0	0	0	0	0	0	0	0	0	0	0	0	0	0	0	0	0	0	0	0	0	0	0	0	0	0	0	1	0	0	0	0	0	0	0	0	0	0	0	0	0	0	0	0	0	0	0	0
Macolor niger	0	0	0	0	0	0	0	0	0	0	0	0	0	0	0	0	0	0	0	0	0	0	0	0	0	0	0	0	1	0	0	0	0	0	0	0	0	0	0	0	0	0	0	0	0	0	0	0	0
Macropharyngodon bipartitus	0	0	0	0	0	0	0	0	0	0	0	0	0	0	0	0	0	0	0	0	0	0	0	0	0	0	1	0	0	0	0	0	0	0	0	0	0	0	0	0	0	0	0	0	0	0	0	0	0
Malacocephalus laevis	0	0	0	0	0	0	0	0	0	0	0	0	0	0	0	0	0	0	0	0	0	0	0	0	0	0	0	0	0	1	0	0	0	0	0	0	0	0	0	0	0	0	0	0	0	0	0	0	0
Meiacanthus smithi	0	0	0	0	0	1	0	0	0	0	0	0	0	0	0	0	0	0	0	0	0	0	0	0	0	0	0	0	0	0	0	0	0	0	0	0	0	0	0	0	0	0	0	0	0	0	0	0	0
Melichthys indicus	0	0	0	1	0	0	0	0	0	0	0	0	0	0	0	0	0	0	0	0	0	0	0	0	0	0	0	0	0	0	0	0	0	0	0	0	0	0	0	0	0	0	0	0	0	0	0	0	0
Microdesmidae sp. 1	0	0	0	0	0	0	0	0	0	0	0	0	0	0	0	0	0	0	0	0	0	0	0	0	0	0	0	0	0	0	1	0	0	0	0	0	0	0	0	0	0	0	0	0	0	0	0	0	0
Monotaxis grandoculis	0	0	0	0	0	0	0	0	0	0	0	0	0	0	0	0	0	0	0	0	0	0	0	0	0	0	0	1	0	0	0	0	0	0	0	0	0	0	0	0	0	0	0	0	0	0	0	0	0
Myctophidae sp. 1	0	0	0	0	0	0	0	0	0	0	0	0	0	0	0	0	0	0	0	0	0	0	0	0	0	0	0	0	0	0	0	0	0	0	0	1	0	0	0	0	0	0	0	0	0	0	0	0	0
Myripristis adusta	0	0	0	0	0	0	0	0	0	0	0	0	0	0	0	0	0	0	0	0	0	0	0	0	1	0	0	0	0	0	0	0	0	0	0	0	0	0	0	0	0	0	0	0	0	0	0	0	0
Myripristis berndti	0	0	0	0	0	0	0	0	0	0	0	0	0	0	0	0	0	0	0	0	0	0	0	0	1	0	0	0	0	0	0	0	0	0	0	0	0	0	0	0	0	0	0	0	0	0	0	0	0
Myripristis botche	0	0	0	0	0	0	0	0	0	0	0	0	0	0	0	0	0	0	0	0	0	0	0	0	1	0	0	0	0	0	0	0	0	0	0	0	0	0	0	0	0	0	0	0	0	0	0	0	0
Myripristis chryseres	0	0	0	0	0	0	0	0	0	0	0	0	0	0	0	0	0	0	0	0	0	0	0	0	1	0	0	0	0	0	0	0	0	0	0	0	0	0	0	0	0	0	0	0	0	0	0	0	0
Myripristis murdjan	0	0	0	0	0	0	0	0	0	0	0	0	0	0	0	0	0	0	0	0	0	0	0	0	1	0	0	0	0	0	0	0	0	0	0	0	0	0	0	0	0	0	0	0	0	0	0	0	0
Myripristis violacea	0	0	0	0	0	0	0	0	0	0	0	0	0	0	0	0	0	0	0	0	0	0	0	0	1	0	0	0	0	0	0	0	0	0	0	0	0	0	0	0	0	0	0	0	0	0	0	0	0
Myripristis vittata	0	0	0	0	0	0	0	0	0	0	0	0	0	0	0	0	0	0	0	0	0	0	0	0	1	0	0	0	0	0	0	0	0	0	0	0	0	0	0	0	0	0	0	0	0	0	0	0	0
Naso brachycentron	1	0	0	0	0	0	0	0	0	0	0	0	0	0	0	0	0	0	0	0	0	0	0	0	0	0	0	0	0	0	0	0	0	0	0	0	0	0	0	0	0	0	0	0	0	0	0	0	0
Naso brevirostris	1	0	0	0	0	0	0	0	0	0	0	0	0	0	0	0	0	0	0	0	0	0	0	0	0	0	0	0	0	0	0	0	0	0	0	0	0	0	0	0	0	0	0	0	0	0	0	0	0
Naso elegans	1	0	0	0	0	0	0	0	0	0	0	0	0	0	0	0	0	0	0	0	0	0	0	0	0	0	0	0	0	0	0	0	0	0	0	0	0	0	0	0	0	0	0	0	0	0	0	0	0
Naso hexacanthus	1	0	0	0	0	0	0	0	0	0	0	0	0	0	0	0	0	0	0	0	0	0	0	0	0	0	0	0	0	0	0	0	0	0	0	0	0	0	0	0	0	0	0	0	0	0	0	0	0
Naso thynnoides	1	0	0	0	0	0	0	0	0	0	0	0	0	0	0	0	0	0	0	0	0	0	0	0	0	0	0	0	0	0	0	0	0	0	0	0	0	0	0	0	0	0	0	0	0	0	0	0	0
Naso vlamingii	1	0	0	0	0	0	0	0	0	0	0	0	0	0	0	0	0	0	0	0	0	0	0	0	0	0	0	0	0	0	0	0	0	0	0	0	0	0	0	0	0	0	0	0	0	0	0	0	0
Nemateleotris magnifica	0	0	0	0	0	0	0	0	0	0	0	0	0	0	0	0	0	0	0	0	0	0	0	0	0	0	0	0	0	0	1	0	0	0	0	0	0	0	0	0	0	0	0	0	0	0	0	0	0
Neobythites cf. multistriatus	0	0	0	0	0	0	0	0	0	0	0	0	0	0	0	0	0	0	0	0	0	0	0	0	0	0	0	0	0	0	0	0	0	0	0	0	0	0	1	0	0	0	0	0	0	0	0	0	0
Neoniphon opercularis	0	0	0	0	0	0	0	0	0	0	0	0	0	0	0	0	0	0	0	0	0	0	0	0	1	0	0	0	0	0	0	0	0	0	0	0	0	0	0	0	0	0	0	0	0	0	0	0	0
Neoniphon sammara	0	0	0	0	0	0	0	0	0	0	0	0	0	0	0	0	0	0	0	0	0	0	0	0	1	0	0	0	0	0	0	0	0	0	0	0	0	0	0	0	0	0	0	0	0	0	0	0	0
Neopomacentrus azysron	0	0	0	0	0	0	0	0	0	0	0	0	0	0	0	0	0	0	0	0	0	0	0	0	0	0	0	0	0	0	0	0	0	0	0	0	0	0	0	0	0	0	0	0	0	0	1	0	0
Nettastoma sp. 1	0	0	0	0	0	0	0	0	0	0	0	0	0	0	0	0	0	0	0	0	0	0	0	0	0	0	0	0	0	0	0	0	0	0	0	0	0	1	0	0	0	0	0	0	0	0	0	0	0
Novaculichthys taeniourus	0	0	0	0	0	0	0	0	0	0	0	0	0	0	0	0	0	0	0	0	0	0	0	0	0	0	1	0	0	0	0	0	0	0	0	0	0	0	0	0	0	0	0	0	0	0	0	0	0
Odontanthias borbonius	0	0	0	0	0	0	0	0	0	0	0	0	0	0	0	0	0	0	0	0	0	0	0	0	0	0	0	0	0	0	0	0	0	0	0	0	0	0	0	0	0	0	0	0	0	0	0	0	0
Odontanthias caudicinctus	0	0	0	0	0	0	0	0	0	0	0	0	0	0	0	0	0	0	0	0	0	0	0	0	0	0	0	0	0	0	0	0	0	0	0	0	0	0	0	0	0	0	0	0	0	0	0	0	0
Odonus niger	0	0	0	1	0	0	0	0	0	0	0	0	0	0	0	0	0	0	0	0	0	0	0	0	0	0	0	0	0	0	0	0	0	0	0	0	0	0	0	0	0	0	0	0	0	0	0	0	0
Ophidiiformes sp. 1	0	0	0	0	0	0	0	0	0	0	0	0	0	0	0	0	0	0	0	0	0	0	0	0	0	0	0	0	0	0	0	0	0	0	0	0	0	0	0	0	0	0	0	0	0	0	0	0	0
Ophidiiformes sp. 2	0	0	0	0	0	0	0	0	0	0	0	0	0	0	0	0	0	0	0	0	0	0	0	0	0	0	0	0	0	0	0	0	0	0	0	0	0	0	0	0	0	0	0	0	0	0	0	0	0
Ostorhinchus franssedai	0	1	0	0	0	0	0	0	0	0	0	0	0	0	0	0	0	0	0	0	0	0	0	0	0	0	0	0	0	0	0	0	0	0	0	0	0	0	0	0	0	0	0	0	0	0	0	0	0
Ostracion cubicum	0	0	0	0	0	0	0	0	0	0	0	0	0	0	0	0	0	0	0	0	0	0	0	0	0	0	0	0	0	0	0	0	0	0	0	0	0	0	0	1	0	0	0	0	0	0	0	0	0
Ostracion meleagris	0	0	0	0	0	0	0	0	0	0	0	0	0	0	0	0	0	0	0	0	0	0	0	0	0	0	0	0	0	0	0	0	0	0	0	0	0	0	0	1	0	0	0	0	0	0	0	0	0
Oxycheilinus arenatus	0	0	0	0	0	0	0	0	0	0	0	0	0	0	0	0	0	0	0	0	0	0	0	0	0	0	1	0	0	0	0	0	0	0	0	0	0	0	0	0	0	0	0	0	0	0	0	0	0
Oxycheilinus diagramma	0	0	0	0	0	0	0	0	0	0	0	0	0	0	0	0	0	0	0	0	0	0	0	0	0	0	1	0	0	0	0	0	0	0	0	0	0	0	0	0	0	0	0	0	0	0	0	0	0
Paracaesio sordida	0	0	0	0	0	0	0	0	0	0	0	0	0	0	0	0	0	0	0	0	0	0	0	0	0	0	0	0	1	0	0	0	0	0	0	0	0	0	0	0	0	0	0	0	0	0	0	0	0
Paracirrhites arcatus	0	0	0	0	0	0	0	0	0	0	0	0	0	0	1	0	0	0	0	0	0	0	0	0	0	0	0	0	0	0	0	0	0	0	0	0	0	0	0	0	0	0	0	0	0	0	0	0	0
Paracirrhites forsteri	0	0	0	0	0	0	0	0	0	0	0	0	0	0	1	0	0	0	0	0	0	0	0	0	0	0	0	0	0	0	0	0	0	0	0	0	0	0	0	0	0	0	0	0	0	0	0	0	0
Parupeneus barberinus	0	0	0	0	0	0	0	0	0	0	0	0	0	0	0	0	0	0	0	0	0	0	0	0	0	0	0	0	0	0	0	0	0	1	0	0	0	0	0	0	0	0	0	0	0	0	0	0	0
Parupeneus cyclostomus	0	0	0	0	0	0	0	0	0	0	0	0	0	0	0	0	0	0	0	0	0	0	0	0	0	0	0	0	0	0	0	0	0	1	0	0	0	0	0	0	0	0	0	0	0	0	0	0	0
Parupeneus macronemus	0	0	0	0	0	0	0	0	0	0	0	0	0	0	0	0	0	0	0	0	0	0	0	0	0	0	0	0	0	0	0	0	0	1	0	0	0	0	0	0	0	0	0	0	0	0	0	0	0
Parupeneus trifasciatus	0	0	0	0	0	0	0	0	0	0	0	0	0	0	0	0	0	0	0	0	0	0	0	0	0	0	0	0	0	0	0	0	0	1	0	0	0	0	0	0	0	0	0	0	0	0	0	0	0
Peristediidae sp. 1	0	0	0	0	0	0	0	0	0	0	0	0	0	0	0	0	0	0	0	0	0	0	0	0	0	0	0	0	0	0	0	0	0	0	0	0	0	0	0	0	0	0	1	0	0	0	0	0	0
Peristediidae sp. 2	0	0	0	0	0	0	0	0	0	0	0	0	0	0	0	0	0	0	0	0	0	0	0	0	0	0	0	0	0	0	0	0	0	0	0	0	0	0	0	0	0	0	1	0	0	0	0	0	0
Plagiotremus tapeinosoma	0	0	0	0	0	1	0	0	0	0	0	0	0	0	0	0	0	0	0	0	0	0	0	0	0	0	0	0	0	0	0	0	0	0	0	0	0	0	0	0	0	0	0	0	0	0	0	0	0
Platax boersii	0	0	0	0	0	0	0	0	0	0	0	0	0	0	0	0	0	1	0	0	0	0	0	0	0	0	0	0	0	0	0	0	0	0	0	0	0	0	0	0	0	0	0	0	0	0	0	0	0
Platax orbicularis	0	0	0	0	0	0	0	0	0	0	0	0	0	0	0	0	0	1	0	0	0	0	0	0	0	0	0	0	0	0	0	0	0	0	0	0	0	0	0	0	0	0	0	0	0	0	0	0	0
Plectorhinchus chaetodonoides	0	0	0	0	0	0	0	0	0	0	0	0	0	0	0	0	0	0	0	0	0	0	0	1	0	0	0	0	0	0	0	0	0	0	0	0	0	0	0	0	0	0	0	0	0	0	0	0	0
Plectorhinchus gibbosus	0	0	0	0	0	0	0	0	0	0	0	0	0	0	0	0	0	0	0	0	0	0	0	1	0	0	0	0	0	0	0	0	0	0	0	0	0	0	0	0	0	0	0	0	0	0	0	0	0
Plectorhinchus vittatus	0	0	0	0	0	0	0	0	0	0	0	0	0	0	0	0	0	0	0	0	0	0	0	1	0	0	0	0	0	0	0	0	0	0	0	0	0	0	0	0	0	0	0	0	0	0	0	0	0
Plectroglyphidodon dickii	0	0	0	0	0	0	0	0	0	0	0	0	0	0	0	0	0	0	0	0	0	0	0	0	0	0	0	0	0	0	0	0	0	0	0	0	0	0	0	0	0	0	0	0	0	0	1	0	0
Plectropomus laevis	0	0	0	0	0	0	0	0	0	0	0	0	0	0	0	0	0	0	0	0	0	0	0	0	0	0	0	0	0	0	0	0	0	0	0	0	0	0	0	0	0	0	0	0	0	0	0	0	0
Plectropomus pessuliferus	0	0	0	0	0	0	0	0	0	0	0	0	0	0	0	0	0	0	0	0	0	0	0	0	0	0	0	0	0	0	0	0	0	0	0	0	0	0	0	0	0	0	0	0	0	0	0	0	0
Plesiobatis daviesi	0	0	0	0	0	0	0	0	0	0	0	0	0	0	0	0	0	0	0	0	0	0	0	0	0	0	0	0	0	0	0	0	0	0	0	0	0	0	0	0	0	0	0	1	0	0	0	0	0
Polyipnus spp.	0	0	0	0	0	0	0	0	0	0	0	0	0	0	0	0	0	0	0	0	0	0	0	0	0	0	0	0	0	0	0	0	0	0	0	0	0	0	0	0	0	0	0	0	0	0	0	0	0
Polymixia sp.	0	0	0	0	0	0	0	0	0	0	0	0	0	0	0	0	0	0	0	0	0	0	0	0	0	0	0	0	0	0	0	0	0	0	0	0	0	0	0	0	0	0	0	0	1	0	0	0	0
Pomacanthus imperator	0	0	0	0	0	0	0	0	0	0	0	0	0	0	0	0	0	0	0	0	0	0	0	0	0	0	0	0	0	0	0	0	0	0	0	0	0	0	0	0	0	0	0	0	0	1	0	0	0
Pomacanthus xanthometopon	0	0	0	0	0	0	0	0	0	0	0	0	0	0	0	0	0	0	0	0	0	0	0	0	0	0	0	0	0	0	0	0	0	0	0	0	0	0	0	0	0	0	0	0	0	1	0	0	0
Pomacentrus caeruleus	0	0	0	0	0	0	0	0	0	0	0	0	0	0	0	0	0	0	0	0	0	0	0	0	0	0	0	0	0	0	0	0	0	0	0	0	0	0	0	0	0	0	0	0	0	0	1	0	0
Pomacentrus chrysurus	0	0	0	0	0	0	0	0	0	0	0	0	0	0	0	0	0	0	0	0	0	0	0	0	0	0	0	0	0	0	0	0	0	0	0	0	0	0	0	0	0	0	0	0	0	0	1	0	0
Pomacentrus indicus / P. nagasakiensis	0	0	0	0	0	0	0	0	0	0	0	0	0	0	0	0	0	0	0	0	0	0	0	0	0	0	0	0	0	0	0	0	0	0	0	0	0	0	0	0	0	0	0	0	0	0	1	0	0
Pomacentrus philippinus	0	0	0	0	0	0	0	0	0	0	0	0	0	0	0	0	0	0	0	0	0	0	0	0	0	0	0	0	0	0	0	0	0	0	0	0	0	0	0	0	0	0	0	0	0	0	1	0	0
Pristiapogon kallopterus	0	1	0	0	0	0	0	0	0	0	0	0	0	0	0	0	0	0	0	0	0	0	0	0	0	0	0	0	0	0	0	0	0	0	0	0	0	0	0	0	0	0	0	0	0	0	0	0	0
Pristipomoides auricilla	0	0	0	0	0	0	0	0	0	0	0	0	0	0	0	0	0	0	0	0	0	0	0	0	0	0	0	0	1	0	0	0	0	0	0	0	0	0	0	0	0	0	0	0	0	0	0	0	0
Pristipomoides multidens	0	0	0	0	0	0	0	0	0	0	0	0	0	0	0	0	0	0	0	0	0	0	0	0	0	0	0	0	1	0	0	0	0	0	0	0	0	0	0	0	0	0	0	0	0	0	0	0	0
Prognathodes guyotensis	0	0	0	0	0	0	0	0	0	0	0	0	1	0	0	0	0	0	0	0	0	0	0	0	0	0	0	0	0	0	0	0	0	0	0	0	0	0	0	0	0	0	0	0	0	0	0	0	0
Pseudanthias bimaculatus	0	0	0	0	0	0	0	0	0	0	0	0	0	0	0	0	0	0	0	0	0	0	0	0	0	0	0	0	0	0	0	0	0	0	0	0	0	0	0	0	0	0	0	0	0	0	0	0	0
Pseudanthias bimarginatus	0	0	0	0	0	0	0	0	0	0	0	0	0	0	0	0	0	0	0	0	0	0	0	0	0	0	0	0	0	0	0	0	0	0	0	0	0	0	0	0	0	0	0	0	0	0	0	0	0
Pseudanthias cooperi	0	0	0	0	0	0	0	0	0	0	0	0	0	0	0	0	0	0	0	0	0	0	0	0	0	0	0	0	0	0	0	0	0	0	0	0	0	0	0	0	0	0	0	0	0	0	0	0	0
Pseudanthias evansi	0	0	0	0	0	0	0	0	0	0	0	0	0	0	0	0	0	0	0	0	0	0	0	0	0	0	0	0	0	0	0	0	0	0	0	0	0	0	0	0	0	0	0	0	0	0	0	0	0
Pseudanthias pulcherrimus	0	0	0	0	0	0	0	0	0	0	0	0	0	0	0	0	0	0	0	0	0	0	0	0	0	0	0	0	0	0	0	0	0	0	0	0	0	0	0	0	0	0	0	0	0	0	0	0	0
Pseudanthias squamipinnis	0	0	0	0	0	0	0	0	0	0	0	0	0	0	0	0	0	0	0	0	0	0	0	0	0	0	0	0	0	0	0	0	0	0	0	0	0	0	0	0	0	0	0	0	0	0	0	0	0
Pseudobalistes flavimarginatus	0	0	0	1	0	0	0	0	0	0	0	0	0	0	0	0	0	0	0	0	0	0	0	0	0	0	0	0	0	0	0	0	0	0	0	0	0	0	0	0	0	0	0	0	0	0	0	0	0
Pseudocheilinus evanidus	0	0	0	0	0	0	0	0	0	0	0	0	0	0	0	0	0	0	0	0	0	0	0	0	0	0	1	0	0	0	0	0	0	0	0	0	0	0	0	0	0	0	0	0	0	0	0	0	0
Pseudocheilinus hexataenia	0	0	0	0	0	0	0	0	0	0	0	0	0	0	0	0	0	0	0	0	0	0	0	0	0	0	1	0	0	0	0	0	0	0	0	0	0	0	0	0	0	0	0	0	0	0	0	0	0
Pseudocoris yamashiroi	0	0	0	0	0	0	0	0	0	0	0	0	0	0	0	0	0	0	0	0	0	0	0	0	0	0	1	0	0	0	0	0	0	0	0	0	0	0	0	0	0	0	0	0	0	0	0	0	0
Pseudodax moluccanus	0	0	0	0	0	0	0	0	0	0	0	0	0	0	0	0	0	0	0	0	0	0	0	0	0	0	1	0	0	0	0	0	0	0	0	0	0	0	0	0	0	0	0	0	0	0	0	0	0
Ptereleotris evides	0	0	0	0	0	0	0	0	0	0	0	0	0	0	0	0	0	0	0	0	0	0	0	0	0	0	0	0	0	0	1	0	0	0	0	0	0	0	0	0	0	0	0	0	0	0	0	0	0
Pterocaesio lativittata	0	0	0	0	0	0	0	1	0	0	0	0	0	0	0	0	0	0	0	0	0	0	0	0	0	0	0	0	0	0	0	0	0	0	0	0	0	0	0	0	0	0	0	0	0	0	0	0	0
Pterocaesio pisang	0	0	0	0	0	0	0	1	0	0	0	0	0	0	0	0	0	0	0	0	0	0	0	0	0	0	0	0	0	0	0	0	0	0	0	0	0	0	0	0	0	0	0	0	0	0	0	0	0
Pterocaesio tile	0	0	0	0	0	0	0	1	0	0	0	0	0	0	0	0	0	0	0	0	0	0	0	0	0	0	0	0	0	0	0	0	0	0	0	0	0	0	0	0	0	0	0	0	0	0	0	0	0
Pterocaesio trilineata	0	0	0	0	0	0	0	1	0	0	0	0	0	0	0	0	0	0	0	0	0	0	0	0	0	0	0	0	0	0	0	0	0	0	0	0	0	0	0	0	0	0	0	0	0	0	0	0	0
Pterois antennata	0	0	0	0	0	0	0	0	0	0	0	0	0	0	0	0	0	0	0	0	0	0	0	0	0	0	0	0	0	0	0	0	0	0	0	0	0	0	0	0	0	0	0	0	0	0	0	0	0
Pycnochromis delta	0	0	0	0	0	0	0	0	0	0	0	0	0	0	0	0	0	0	0	0	0	0	0	0	0	0	0	0	0	0	0	0	0	0	0	0	0	0	0	0	0	0	0	0	0	0	1	0	0
Pycnochromis dimidiatus	0	0	0	0	0	0	0	0	0	0	0	0	0	0	0	0	0	0	0	0	0	0	0	0	0	0	0	0	0	0	0	0	0	0	0	0	0	0	0	0	0	0	0	0	0	0	1	0	0
Pycnochromis flavipectoralis	0	0	0	0	0	0	0	0	0	0	0	0	0	0	0	0	0	0	0	0	0	0	0	0	0	0	0	0	0	0	0	0	0	0	0	0	0	0	0	0	0	0	0	0	0	0	1	0	0
Pygoplites diacanthus	0	0	0	0	0	0	0	0	0	0	0	0	0	0	0	0	0	0	0	0	0	0	0	0	0	0	0	0	0	0	0	0	0	0	0	0	0	0	0	0	0	0	0	0	0	1	0	0	0
Randallichthys filamentosus	0	0	0	0	0	0	0	0	0	0	0	0	0	0	0	0	0	0	0	0	0	0	0	0	0	0	0	0	1	0	0	0	0	0	0	0	0	0	0	0	0	0	0	0	0	0	0	0	0
Rexea bengalensis	0	0	0	0	0	0	0	0	0	0	0	0	0	0	0	0	0	0	0	0	1	0	0	0	0	0	0	0	0	0	0	0	0	0	0	0	0	0	0	0	0	0	0	0	0	0	0	0	0
Rhabdamia gracilis	0	1	0	0	0	0	0	0	0	0	0	0	0	0	0	0	0	0	0	0	0	0	0	0	0	0	0	0	0	0	0	0	0	0	0	0	0	0	0	0	0	0	0	0	0	0	0	0	0
Rhabdosargus globiceps	0	0	0	0	0	0	0	0	0	0	0	0	0	0	0	0	0	0	0	0	0	0	0	0	0	0	0	0	0	0	0	0	0	0	0	0	0	0	0	0	0	0	0	0	0	0	0	0	0
Rhinecanthus rectangulus	0	0	0	1	0	0	0	0	0	0	0	0	0	0	0	0	0	0	0	0	0	0	0	0	0	0	0	0	0	0	0	0	0	0	0	0	0	0	0	0	0	0	0	0	0	0	0	0	0
Roa sp. 2	0	0	0	0	0	0	0	0	0	0	0	0	1	0	0	0	0	0	0	0	0	0	0	0	0	0	0	0	0	0	0	0	0	0	0	0	0	0	0	0	0	0	0	0	0	0	0	0	0
Sargocentron caudimaculatum	0	0	0	0	0	0	0	0	0	0	0	0	0	0	0	0	0	0	0	0	0	0	0	0	1	0	0	0	0	0	0	0	0	0	0	0	0	0	0	0	0	0	0	0	0	0	0	0	0
Sargocentron diadema	0	0	0	0	0	0	0	0	0	0	0	0	0	0	0	0	0	0	0	0	0	0	0	0	1	0	0	0	0	0	0	0	0	0	0	0	0	0	0	0	0	0	0	0	0	0	0	0	0
Sargocentron punctatissimum	0	0	0	0	0	0	0	0	0	0	0	0	0	0	0	0	0	0	0	0	0	0	0	0	1	0	0	0	0	0	0	0	0	0	0	0	0	0	0	0	0	0	0	0	0	0	0	0	0
Sargocentron spiniferum	0	0	0	0	0	0	0	0	0	0	0	0	0	0	0	0	0	0	0	0	0	0	0	0	1	0	0	0	0	0	0	0	0	0	0	0	0	0	0	0	0	0	0	0	0	0	0	0	0
Scarus caudofasciatus	0	0	0	0	0	0	0	0	0	0	0	0	0	0	0	0	0	0	0	0	0	0	0	0	0	0	0	0	0	0	0	0	0	0	0	0	0	0	0	0	0	0	0	0	0	0	0	0	1
Scarus ferrugineus	0	0	0	0	0	0	0	0	0	0	0	0	0	0	0	0	0	0	0	0	0	0	0	0	0	0	0	0	0	0	0	0	0	0	0	0	0	0	0	0	0	0	0	0	0	0	0	0	1
Scarus frenatus	0	0	0	0	0	0	0	0	0	0	0	0	0	0	0	0	0	0	0	0	0	0	0	0	0	0	0	0	0	0	0	0	0	0	0	0	0	0	0	0	0	0	0	0	0	0	0	0	1
Scarus ghobban	0	0	0	0	0	0	0	0	0	0	0	0	0	0	0	0	0	0	0	0	0	0	0	0	0	0	0	0	0	0	0	0	0	0	0	0	0	0	0	0	0	0	0	0	0	0	0	0	1
Scarus niger	0	0	0	0	0	0	0	0	0	0	0	0	0	0	0	0	0	0	0	0	0	0	0	0	0	0	0	0	0	0	0	0	0	0	0	0	0	0	0	0	0	0	0	0	0	0	0	0	1
Scarus prasiognathos	0	0	0	0	0	0	0	0	0	0	0	0	0	0	0	0	0	0	0	0	0	0	0	0	0	0	0	0	0	0	0	0	0	0	0	0	0	0	0	0	0	0	0	0	0	0	0	0	1
Scarus rubroviolaceus	0	0	0	0	0	0	0	0	0	0	0	0	0	0	0	0	0	0	0	0	0	0	0	0	0	0	0	0	0	0	0	0	0	0	0	0	0	0	0	0	0	0	0	0	0	0	0	0	1
Scarus scaber	0	0	0	0	0	0	0	0	0	0	0	0	0	0	0	0	0	0	0	0	0	0	0	0	0	0	0	0	0	0	0	0	0	0	0	0	0	0	0	0	0	0	0	0	0	0	0	0	1
Scarus tricolor	0	0	0	0	0	0	0	0	0	0	0	0	0	0	0	0	0	0	0	0	0	0	0	0	0	0	0	0	0	0	0	0	0	0	0	0	0	0	0	0	0	0	0	0	0	0	0	0	1
Scolopsis bilineata	0	0	0	0	0	0	0	0	0	0	0	0	0	0	0	0	0	0	0	0	0	0	0	0	0	0	0	1	0	0	0	0	0	0	0	0	0	0	0	0	0	0	0	0	0	0	0	0	0
Scorpaenidae sp. 1	0	0	0	0	0	0	0	0	0	0	0	0	0	0	0	0	0	0	0	0	0	0	0	0	0	0	0	0	0	0	0	0	0	0	0	0	0	0	0	0	0	0	0	0	0	0	0	0	0
Scorpaenidae sp. 2	0	0	0	0	0	0	0	0	0	0	0	0	0	0	0	0	0	0	0	0	0	0	0	0	0	0	0	0	0	0	0	0	0	0	0	0	0	0	0	0	0	0	0	0	0	0	0	0	0
Scorpaenidae sp. 3	0	0	0	0	0	0	0	0	0	0	0	0	0	0	0	0	0	0	0	0	0	0	0	0	0	0	0	0	0	0	0	0	0	0	0	0	0	0	0	0	0	0	0	0	0	0	0	0	0
Serranidae sp. 1	0	0	0	0	0	0	0	0	0	0	0	0	0	0	0	0	0	0	0	0	0	0	0	0	0	0	0	0	0	0	0	0	0	0	0	0	0	0	0	0	0	0	0	0	0	0	0	0	0
Siganus corallinus	0	0	0	0	0	0	0	0	0	0	0	0	0	0	0	0	0	0	0	0	0	0	0	0	0	0	0	0	0	0	0	0	0	0	0	0	0	0	0	0	0	0	0	0	0	0	0	0	0
Siganus laqueus	0	0	0	0	0	0	0	0	0	0	0	0	0	0	0	0	0	0	0	0	0	0	0	0	0	0	0	0	0	0	0	0	0	0	0	0	0	0	0	0	0	0	0	0	0	0	0	0	0
Sphyrna lewini	0	0	0	0	0	0	0	0	0	0	0	0	0	0	0	0	0	0	0	0	0	0	0	0	0	0	0	0	0	0	0	0	0	0	0	0	0	0	0	0	0	0	0	0	0	0	0	0	0
Squalus mitsukurii	0	0	0	0	0	0	0	0	0	0	0	0	0	0	0	0	0	0	0	0	0	0	0	0	0	0	0	0	0	0	0	0	0	0	0	0	0	0	0	0	0	0	0	0	0	0	0	0	0
Stegastes lacrymatus	0	0	0	0	0	0	0	0	0	0	0	0	0	0	0	0	0	0	0	0	0	0	0	0	0	0	0	0	0	0	0	0	0	0	0	0	0	0	0	0	0	0	0	0	0	0	1	0	0
Sufflamen bursa	0	0	0	1	0	0	0	0	0	0	0	0	0	0	0	0	0	0	0	0	0	0	0	0	0	0	0	0	0	0	0	0	0	0	0	0	0	0	0	0	0	0	0	0	0	0	0	0	0
Sufflamen chrysopterum	0	0	0	1	0	0	0	0	0	0	0	0	0	0	0	0	0	0	0	0	0	0	0	0	0	0	0	0	0	0	0	0	0	0	0	0	0	0	0	0	0	0	0	0	0	0	0	0	0
Sufflamen fraenatum	0	0	0	1	0	0	0	0	0	0	0	0	0	0	0	0	0	0	0	0	0	0	0	0	0	0	0	0	0	0	0	0	0	0	0	0	0	0	0	0	0	0	0	0	0	0	0	0	0
Symphysanodon sp.	0	0	0	0	0	0	0	0	0	0	0	0	0	0	0	0	0	0	0	0	0	0	0	0	0	0	0	0	0	0	0	0	0	0	0	0	0	0	0	0	0	0	0	0	0	0	0	0	0
Synaphobranchus sp. 1	0	0	0	0	0	0	0	0	0	0	0	0	0	0	0	0	0	0	0	0	0	0	0	0	0	0	0	0	0	0	0	0	0	0	0	0	0	0	0	0	0	0	0	0	0	0	0	0	0
Synaphobranchus sp. 2	0	0	0	0	0	0	0	0	0	0	0	0	0	0	0	0	0	0	0	0	0	0	0	0	0	0	0	0	0	0	0	0	0	0	0	0	0	0	0	0	0	0	0	0	0	0	0	0	0
Syngnathidae sp.	0	0	0	0	0	0	0	0	0	0	0	0	0	0	0	0	0	0	0	0	0	0	0	0	0	0	0	0	0	0	0	0	0	0	0	0	0	0	0	0	0	0	0	0	0	0	0	0	0
Synodus dermatogenys	0	0	0	0	0	0	0	0	0	0	0	0	0	0	0	0	0	0	0	0	0	0	0	0	0	0	0	0	0	0	0	0	0	0	0	0	0	0	0	0	0	0	0	0	0	0	0	0	0
Synodus rubromarmoratus	0	0	0	0	0	0	0	0	0	0	0	0	0	0	0	0	0	0	0	0	0	0	0	0	0	0	0	0	0	0	0	0	0	0	0	0	0	0	0	0	0	0	0	0	0	0	0	0	0
Synodus sp. 1	0	0	0	0	0	0	0	0	0	0	0	0	0	0	0	0	0	0	0	0	0	0	0	0	0	0	0	0	0	0	0	0	0	0	0	0	0	0	0	0	0	0	0	0	0	0	0	0	0
Synodus variegatus	0	0	0	0	0	0	0	0	0	0	0	0	0	0	0	0	0	0	0	0	0	0	0	0	0	0	0	0	0	0	0	0	0	0	0	0	0	0	0	0	0	0	0	0	0	0	0	0	0
Thalassoma amblycephalum	0	0	0	0	0	0	0	0	0	0	0	0	0	0	0	0	0	0	0	0	0	0	0	0	0	0	1	0	0	0	0	0	0	0	0	0	0	0	0	0	0	0	0	0	0	0	0	0	0
Thalassoma hardwicke	0	0	0	0	0	0	0	0	0	0	0	0	0	0	0	0	0	0	0	0	0	0	0	0	0	0	1	0	0	0	0	0	0	0	0	0	0	0	0	0	0	0	0	0	0	0	0	0	0
Thalassoma jansenii	0	0	0	0	0	0	0	0	0	0	0	0	0	0	0	0	0	0	0	0	0	0	0	0	0	0	1	0	0	0	0	0	0	0	0	0	0	0	0	0	0	0	0	0	0	0	0	0	0
Thalassoma lunare	0	0	0	0	0	0	0	0	0	0	0	0	0	0	0	0	0	0	0	0	0	0	0	0	0	0	1	0	0	0	0	0	0	0	0	0	0	0	0	0	0	0	0	0	0	0	0	0	0
Torpedo panthera	0	0	0	0	0	0	0	0	0	0	0	0	0	0	0	0	0	0	0	0	0	0	0	0	0	0	0	0	0	0	0	0	0	0	0	0	0	0	0	0	0	0	0	0	0	0	0	0	0
Tosanoides sp.	0	0	0	0	0	0	0	0	0	0	0	0	0	0	0	0	0	0	0	0	0	0	0	0	0	0	0	0	0	0	0	0	0	0	0	0	0	0	0	0	0	0	0	0	0	0	0	0	0
Triacanthodes ethiops	0	0	0	0	0	0	0	0	0	0	0	0	0	0	0	0	0	0	0	0	0	0	0	0	0	0	0	0	0	0	0	0	0	0	0	0	0	0	0	0	0	0	0	0	0	0	0	0	0
Triaenodon obesus	0	0	0	0	0	0	0	0	0	0	0	1	0	0	0	0	0	0	0	0	0	0	0	0	0	0	0	0	0	0	0	0	0	0	0	0	0	0	0	0	0	0	0	0	0	0	0	0	0
Uranoscopidae sp.	0	0	0	0	0	0	0	0	0	0	0	0	0	0	0	0	0	0	0	0	0	0	0	0	0	0	0	0	0	0	0	0	0	0	0	0	0	0	0	0	0	0	0	0	0	0	0	0	0
Vanderhorstia cf. ambanoro	0	0	0	0	0	0	0	0	0	0	0	0	0	0	0	0	0	0	0	0	0	1	0	0	0	0	0	0	0	0	0	0	0	0	0	0	0	0	0	0	0	0	0	0	0	0	0	0	0
Variola albimarginata	0	0	0	0	0	0	0	0	0	0	0	0	0	0	0	0	0	0	0	0	0	0	0	0	0	0	0	0	0	0	0	0	0	0	0	0	0	0	0	0	0	0	0	0	0	0	0	0	0
Variola louti	0	0	0	0	0	0	0	0	0	0	0	0	0	0	0	0	0	0	0	0	0	0	0	0	0	0	0	0	0	0	0	0	0	0	0	0	0	0	0	0	0	0	0	0	0	0	0	0	0
Ventrifossa	0	0	0	0	0	0	0	0	0	0	0	0	0	0	0	0	0	0	0	0	0	0	0	0	0	0	0	0	0	1	0	0	0	0	0	0	0	0	0	0	0	0	0	0	0	0	0	0	0
Wattsia mossambica	0	0	0	0	0	0	0	0	0	0	0	0	0	0	0	0	0	0	0	0	0	0	0	0	0	0	0	1	0	0	0	0	0	0	0	0	0	0	0	0	0	0	0	0	0	0	0	0	0
Xanthichthys auromarginatus	0	0	0	1	0	0	0	0	0	0	0	0	0	0	0	0	0	0	0	0	0	0	0	0	0	0	0	0	0	0	0	0	0	0	0	0	0	0	0	0	0	0	0	0	0	0	0	0	0
Zanclus cornutus	0	0	0	0	0	0	0	0	0	0	0	0	0	0	0	0	0	0	0	0	0	0	0	0	0	0	0	0	0	0	0	0	0	0	0	0	0	0	0	0	0	0	0	0	0	0	0	0	0
Zebrasoma desjardinii	1	0	0	0	0	0	0	0	0	0	0	0	0	0	0	0	0	0	0	0	0	0	0	0	0	0	0	0	0	0	0	0	0	0	0	0	0	0	0	0	0	0	0	0	0	0	0	0	0
Zebrasoma scopas	1	0	0	0	0	0	0	0	0	0	0	0	0	0	0	0	0	0	0	0	0	0	0	0	0	0	0	0	0	0	0	0	0	0	0	0	0	0	0	0	0	0	0	0	0	0	0	0	0
Zoarcidae sp. 1	0	0	0	0	0	0	0	0	0	0	0	0	0	0	0	0	0	0	0	0	0	0	0	0	0	0	0	0	0	0	0	0	0	0	0	0	0	0	0	0	0	0	0	0	0	0	0	0	0
[truncated: 51 more columns]
