# Supplementary material for: Vulnerability of tropical fish communities across depth in the central Indian Ocean
Source: Conserv Biol. 2025 Jul 3;39(6):e70085. doi: 10.1111/cobi.70085 (PMC12658959; doi:10.1111/cobi.70085)
Supplement: Supplementary file 4 — Supplementary Materials [file COBI-39-e70085-s004.xlsx]

## Sheet: Sheet1
Mann Whitney Pairwise Comparisons with false-discovery rate corrections
Abundance vs. Depth
Depth (m)	2	10	30	60	120	250
10	6.6e-05	-	-	-	-	-
30	0.04563	0.00147	-	-	-	-
60	0.65715	1.1e-05	0.00665	-	-	-
120	6.6e-05	8.8e-06	8.8e-06	3.1e-05	-	-
250	6.1e-05	8.8e-06	8.8e-06	8.8e-06	0.00028	-
500	3.4e-05	8.8e-06	8.8e-06	8.8e-06	0.19301	0.00055
Biomass vs. Depth
Depth (m)	2	10	30	60	120	250
10	0.44980	-	-	-	-	-
30	0.93496	0.01210	-	-	-	-
60	0.00350	6.6e-06	6.2e-05	-	-	-
120	0.00147	2.2e-05	0.00024	0.37134	-	-
250	4.3e-06	1.4e-07	1.4e-07	2.2e-05	0.00093	-
500	0.00071	7.4e-06	2.2e-05	0.03054	0.42419	0.01387
Species richness vs. Depth
Depth (m)	2	10	30	60	120	250
10	8.6e-05	-	-	-	-	-
30	0.0024	0.0157	-	-	-	-
60	0.4756	8.9e-06	1.9e-05	-	-	-
120	9.0e-05	8.9e-06	8.9e-06	3.5e-05	-	-
250	5.1e-05	8.9e-06	8.9e-06	8.9e-06	0.0004	-
500	5.1e-05	8.9e-06	8.9e-06	1.3e-05	0.4760	0.0004
Functional redundancy vs. Depth
Depth (m)	2	10	30	60	120	250
10	0.2195	-	-	-	-	-
30	0.0579	0.2400	-	-	-	-
60	0.2400	0.4893	0.0678	-	-	-
120	0.0040	1.0e-05	1.0e-05	1.7e-05	-	-
250	0.0678	0.0021	0.0013	0.0023	0.5018	-
500	0.1192	0.0022	0.0011	0.0041	0.2400	0.7183
Functional over-redundancy vs. Depth
Depth (m)	2	10	30	60	120	250
10	0.18541	-	-	-	-	-
30	0.02777	0.21126	-	-	-	-
60	0.12772	0.64817	0.16087	-	-	-
120	0.00362	1.0e-05	1.0e-05	1.8e-05	-	-
250	0.04587	0.00073	0.00029	0.00112	0.52820	-
500	0.10149	0.00168	0.00055	0.00209	0.22829	0.64415
Functional vulnerability vs. Depth
Depth (m)	2	10	30	60	120	250
10	0.19516	-	-	-	-	-
30	0.14164	0.56007	-	-	-	-
60	0.95568	0.00526	0.00109	-	-	-
120	0.00526	1.1e-05	1.1e-05	0.00011	-	-
250	0.08874	0.00526	0.00526	0.00630	0.55755	-
500	0.08874	0.00137	0.00108	0.00796	0.28598	0.81160
Functional richness vs. Depth
Depth (m)	2	10	30	60	120	250
10	0.00049	-	-	-	-	-
30	0.00106	0.74370	-	-	-	-
60	0.71710	0.00630	0.01254	-	-	-
120	0.63673	2.6e-05	2.5e-05	0.32761	-	-
250	0.00972	4.1e-05	4.1e-05	0.01900	0.04990	-
490	0.38315	1.4e-07	4.9e-07	0.10760	0.71710	0.38315
Functional dispersion vs. Depth
Depth (m)	2	10	30	60	120	250
10	0.00712	-	-	-	-	-
30	0.00135	0.00692	-	-	-	-
60	0.00053	0.01581	0.16411	-	-	-
120	3.1e-06	1.4e-07	1.4e-07	2.8e-05	-	-
250	8.7e-05	9.5e-06	9.5e-06	0.00063	0.71354	-
490	1.3e-06	7.0e-08	7.0e-08	2.0e-07	0.08183	0.22511
Functional evenness vs. Depth
Depth (m)	2	10	30	60	120	250
10	0.43546	-	-	-	-	-
30	0.99045	0.73486	-	-	-	-
60	100000	0.99746	100000	-	-	-
120	0.00269	0.00143	0.00074	0.00220	-	-
250	0.00235	0.00051	0.00051	0.00074	0.04377	-
490	0.04321	0.00235	0.00491	0.02363	0.62031	0.02363
