# Supplementary material for: Vulnerability of tropical fish communities across depth in the central Indian Ocean
Source: Conserv Biol. 2025 Jul 3;39(6):e70085. doi: 10.1111/cobi.70085 (PMC12658959; doi:10.1111/cobi.70085)
Supplement: Supplementary file 5 — Supplementary Materials [file COBI-39-e70085-s002.xlsx]

## Sheet: Sheet1
PERMANOVA pairwise comparisons against depth									PERMDISP
pairs	Df	SumsOfSqs	F.Model	R2	p.value	p.adjusted	sig			2m	10m	30m	60m	120m	250m	500m
500m vs 500m	1	4.33544	16.7671	0.34382	0.0001	0.0001	***		2m		0.0015	0.7034	0.1455	0.0454	0.0253	0.0124
500m vs 60m	1	4.34416	17.276	0.357859	0.0001	0.0001	***		10m	0.0016112		0.0002	0.0001	0.0001	0.0001	0.0001
500m vs 250	1	2.6016	8.83807	0.22185	0.0001	0.0001	***		30m	0.70561	0.00053412		0.025	0.0043	0.0021	0.0006
500m vs 30m	1	4.78141	21.1945	0.406068	0.0001	0.0001	***		60m	0.14369	1.1642e-06	0.027695		0.517	0.0957	0.1853
500m vs 10m	1	5.2888	27.0403	0.465888	0.0001	0.0001	***		120m	0.044955	8.2116e-08	0.0044988	0.51892		0.184	0.4619
500m vs 2m	1	3.6843	15.2196	0.369232	0.0001	0.0001	***		250m	0.026307	9.2205e-06	0.0033207	0.094118	0.18182		0.3843
500m vs 60m	1	3.94718	16.4555	0.362013	0.0001	0.0001	***		500m	0.012545	1.4227e-08	0.00070234	0.17881	0.45445	0.37078
500m vs 250	1	3.24589	11.3597	0.281462	0.0001	0.0001	***
500m vs 30m	1	4.64951	21.9081	0.430346	0.0001	0.0001	***
500m vs 10m	1	5.1531	28.6042	0.496565	0.0001	0.0001	***
500m vs 2m	1	3.6511	16.0632	0.400947	0.0001	0.0001	***
60m vs 250	1	3.58102	12.8429	0.314447	0.0001	0.0001	***
60m vs 30m	1	2.48442	12.2567	0.304464	0.0001	0.0001	***
60m vs 10m	1	3.79048	22.3658	0.444067	0.0001	0.0001	***
60m vs 2m	1	3.04547	14.0766	0.379662	0.0001	0.0001	***
250 vs 30m	1	3.99475	15.9661	0.363146	0.0001	0.0001	***
250 vs 10m	1	4.46228	20.5654	0.423458	0.0001	0.0001	***
250 vs 2m	1	3.13005	11.416	0.331707	0.0001	0.0001	***
30m vs 10m	1	1.01879	7.23332	0.205298	0.0001	0.0001	***
30m vs 2m	1	1.88448	10.383	0.311027	0.0001	0.0001	***
10m vs 2m	1	1.65195	11.7116	0.337398	0.0001	0.0001	***
