# Supplementary material for: Vulnerability of tropical fish communities across depth in the central Indian Ocean
Source: Conserv Biol. 2025 Jul 3;39(6):e70085. doi: 10.1111/cobi.70085 (PMC12658959; doi:10.1111/cobi.70085)
Supplement: Supplementary file 6 — Supplementary Materials [file COBI-39-e70085-s001.xlsx]

## Sheet: Sheet1
Appendix S11. Fun = Functional uniqueness, Fspe = Functional specialisation. IUCN categories: Least Concern = 0, Near-threatened = 1, Vulnerable = 2, Endangered = 3, Critically Endangered = 4, Data Deficient and Not Evaluated = N/A. Habitat Categories: Shallow = 0=30m, Shallow and MCE = 0-150m, MCE = >30m-150m, MCE and Deep = >30-500m, Deep = >150-500m. Occurence = Number of atolls observed in th…
Species	FUSE	Fun	Fspe	IUCN	Commercial	Habitat	Occurence
Abudefduf vaigiensis	0	0.222	0.289	0	0	Shallow	4
Acanthurus dussumieri	0	0.352	0.241	0	0	MCE	1
Acanthurus leucosternon	0	0.167	0.231	0	2	Shallow	5
Acanthurus lineatus	0	0.083	0.17	0	4	Shallow	3
Acanthurus nigricauda	0	0.139	0.106	0	4	Shallow	5
Acanthurus tennentii	0	0	0.105	0	4	Shallow	3
Acanthurus thompsoni	0	0.056	0.2	0	0	Shallow and MCE	5
Acanthurus triostegus	0	0.139	0.035	0	4	Shallow	2
Aethaloperca rogaa	0	0.13	0.103	0	4	Shallow and MCE	4
Aetobatus ocellatus	1.768	0.648	0.775	2	0	Shallow	1
Aluterus monoceros	0	0.398	0.291	0	0	Shallow and MCE	1
Amblyeleotris aurora	0	0	0.156	0	4	Shallow	1
Amblyglyphidodon cf. aureus	0	0.083	0.268	0	0	Shallow	1
Amblyglyphidodon indicus	0	0.056	0.246	0	0	Shallow	3
Amphiprion clarkii	0	0.315	0.134	0	4	Shallow	4
Amphiprion nigripes	0	0.111	0.335	0	4	Shallow	2
Anampses meleagrides	0	0.157	0.027	0	4	Shallow	3
Anampses twistii	0	0.111	0.194	0	0	Shallow	3
Antigonia sp.	NA	0.213	0.352	NA	0	Deep	3
Anyperodon leucogrammicus	0	0.111	0.152	0	2	Shallow	2
Aphareus furca	0	0.306	0.285	0	0	Shallow	4
Apogonidae sp.1	NA	0.083	0.311	NA	0	MCE	1
Apolemichthys trimaculatus	0	0.278	0.157	0	4	Shallow and MCE	3
Apolemichthys xanthurus	0	0.25	0.158	0	0	Shallow	1
Arothron nigropunctatus	0	0.111	0.142	0	0	Shallow	1
Atherinomorus lacunosa	0	0.454	0.248	0	0	Shallow	1
Aulacocephalus temminckii	0	0.194	0.281	0	0	MCE	5
Balistapus undulatus	0	0.019	0.017	0	0	Shallow and MCE	5
Balistoides conspicillum	0	0.13	0.063	0	0	Shallow and MCE	3
Balistoides viridescens	0	0.176	0.221	0	0	Shallow and MCE	2
Beryx spp.	0	0.278	0.536	0	0	Deep	4
Bodianus anthioides	0	0.019	0.017	0	0	Shallow and MCE	2
Bodianus axillaris	0	0.019	0.017	0	0	Shallow	5
Bodianus diana	0	0.139	0.097	0	0	Shallow and MCE	4
Bodianus trilineatus	0	0.13	0.04	0	0	MCE	5
Bothidae sp. 1	0	0.176	0.131	0	0	Deep	1
Bothidae sp. 2	0	0.38	0.121	0	0	Deep	1
Brotula multibarbata	0	0.269	0.678	0	0	Deep	1
Caesio lunaris	0	0.25	0.304	0	0	Shallow	1
Caesio teres	0	0.296	0.299	0	0	Shallow	2
Caesio xanthonota	0	0.25	0.343	0	0	Shallow	2
Calotomus carolinus	0	0.222	0.058	0	0	Shallow	2
Cantherhines dumerilii	0	0.093	0	0	0	Shallow	1
Canthigaster valentini	0	0.176	0.085	0	0	Shallow	2
Caranx lugubris	0	0.546	0.627	0	4	MCE	4
Caranx melampygus	0	0.528	0.411	0	3	Shallow and MCE	5
Carcharhinus albimarginatus	1.872	0.583	1	2	0	MCE	1
Carcharhinus melanopterus	1.561	0.722	0.475	2	0	Shallow	2
Centropyge multispinis	0	0.139	0.071	0	0	Shallow and MCE	5
Cephalopholis argus	0	0.148	0.132	0	4	Shallow	5
Cephalopholis aurantia	0	0.167	0.315	0	0	MCE	5
Cephalopholis leopardus	0	0.056	0.161	0	0	Shallow	5
Cephalopholis miniata	0	0.435	0.462	0	4	Shallow	1
Cephalopholis nigripinnis	0	0.157	0.089	0	0	Shallow	5
Cephalopholis polleni	0	0.213	0.093	0	0	MCE	2
Cephalopholis sexmaculata	0	0.065	0.1	0	4	Shallow and MCE	4
Cephalopholis spiloparaea	0	0.204	0.073	0	0	Shallow and MCE	5
Chaetodon auriga	0	0.111	0.142	0	4	Shallow and MCE	4
Chaetodon collare	0	0.083	0.276	0	4	Shallow	3
Chaetodon falcula	0	0.056	0.161	0	4	Shallow	4
Chaetodon guttatissimus	0	0.028	0.21	0	4	Shallow	5
Chaetodon kleinii	0	0	0.218	0	4	Shallow and MCE	5
Chaetodon lineolatus	0	0.13	0.158	0	0	Shallow	1
Chaetodon lunula	0	0.056	0.2	0	4	Shallow	2
Chaetodon madagaskariensis	0	0.25	0.179	0	4	Shallow and MCE	2
Chaetodon melannotus	0	0.444	0.319	0	0	Shallow	2
Chaetodon meyeri	0	0.056	0.161	0	0	Shallow	4
Chaetodon mitratus	0	0.139	0.184	0	4	MCE	4
Chaetodon triangulum	0	0.083	0.276	0	0	Shallow	4
Chaetodon trifasciatus	0	0	0.156	0	0	Shallow	5
Chaetodon xanthocephalus	0	0.056	0.161	0	4	Shallow	4
Chaunax spp.	0	0.278	0.153	0	0	Deep	4
Cheilinus chlorourus	0	0.13	0.165	0	0	Shallow	1
Cheilinus fasciatus	0	0.213	0.177	0	0	Shallow	4
Cheilinus trilobatus	0	0.13	0.165	0	0	Shallow	2
Cheilodipterus isostigmus	NA	0.139	0.356	NA	0	Shallow	2
Cheilodipterus macrodon	NA	0.204	0.159	NA	0	Shallow	4
Chlorurus sordidus	0	0.167	0.046	0	0	Shallow	5
Chlorurus strongylocephalus	0	0.139	0.18	0	0	Shallow	4
Chromis nigroanalis	0	0.083	0.268	0	0	Shallow and MCE	5
Chromis opercularis	0	0.194	0.209	0	0	Shallow	3
Chromis pembae	0	0.111	0.212	0	0	Shallow and MCE	5
Chromis nigura / C. ternatensis	0	0	0.218	0	0	Shallow	5
Chromis viridis	0	0.083	0.311	0	4	Shallow	1
Chromis weberi	0	0.083	0.268	0	0	Shallow	5
Chromis xutha / Pycnochromis agilis	NA	0.083	0.363	NA	0	Shallow	4
Chrysiptera unimaculata	0	0.111	0.223	0	0	Shallow	2
Cirrhilabrus finifenmaa	NA	0.25	0.374	NA	0	MCE	2
Cirrhilabrus rubrisquamis	NA	0.222	0.451	NA	4	MCE	2
Cirrhitichthys oxycephalus	0	0.028	0.21	0	0	Shallow	1
Coelorinchus sp. 1	0	1	0.641	0	0	Deep	2
Cookeolus japonicus	0	0.343	0.357	0	0	MCE	2
Coris aygula	0	0.546	0.641	0	0	Shallow	1
Coris batuensis	0	0.083	0.126	0	0	Shallow	4
Coris caudimacula	0	0.019	0.037	0	0	MCE	2
Coris cuvieri	0	0.093	0.028	0	4	Shallow	2
Coris formosa	0	0.333	0.341	0	0	Shallow	2
Ctenochaetus binotatus / Ctenochaetus striatus / Acanthurus nigrofuscus	0	0.287	0.14	0	0	Shallow	5
Ctenochaetus truncatus	0	0	0.156	0	0	Shallow	5
Cyclothone	0	0.278	0.508	0	0	Deep	4
Cyttopsis cf. rosea	0	0.361	0.442	0	0	Deep	1
Dascyllus carneus	0	0.028	0.21	0	4	Shallow	2
Dascyllus trimaculatus	0	0.083	0.126	0	4	Shallow	5
Decapterus macarellus	0	0.38	0.44	0	0	Shallow	1
Echeneis naucrates	0	0.694	0.622	0	0	Shallow	1
Epibulus insidiator	0	0.222	0.323	0	0	Shallow	5
Epigonus sp. 1	NA	0.278	0.348	NA	0	Deep	4
Epinephelus cf. diacanthus	0	0.287	0.175	0	0	MCE	1
Epinephelus cf. fasciatus	0	0.204	0.165	0	0	MCE	2
Epinephelus flavocaeruleus	0	0.38	0.42	0	4	Shallow	1
Epinephelus fuscoguttatus	1.064	0.361	0.341	2	4	Shallow	1
Epinephelus miliaris	0	0.25	0.118	0	0	Shallow and MCE	4
Epinephelus morrhua	0	0.287	0.334	0	0	MCE	2
Epinephelus retouti	0	0.259	0.207	0	0	Shallow	1
Epinephelus spilotoceps	0	0.176	0.126	0	3	Shallow and MCE	5
Epinephelus tukula	0	0.5	0.682	0	0	MCE	1
Fistularia commersonii	0	0.676	0.405	0	0	Shallow	2
Forcipiger flavissimus / longirostris	0	0.083	0.1	0	4	Shallow and MCE	5
Galeocerdo cuvier	0.96	0.481	0.763	1	0	Deep	1
Gephyroberyx darwinii	0	0.519	0.661	0	0	Deep	3
Gnathodentex aureolineatus	0	0.111	0.095	0	0	Shallow	3
Gomphosus caeruleus	0	0.019	0.037	0	4	Shallow	5
Gorgasia maculata	0	0.306	0.231	0	0	Shallow	1
Gracila albomarginata	0	0.25	0.209	0	0	Shallow and MCE	2
Grammatonotus sp. 2	0	0.444	0.399	0	0	MCE	2
Grammatonotus sp. 3	0	0.444	0.399	0	0	MCE	1
Grammicolepis brachiusculus	0	0.352	0.562	0	0	Deep	3
Gymnosarda unicolor	0	0.593	0.821	0	4	MCE and Deep	3
Gymnothorax thyrsoideus	0	0.157	0.176	0	0	Shallow	1
Halichoeres cosmetus	0	0	0.156	0	4	Shallow	5
Halichoeres hortulanus	0	0	0.105	0	0	Shallow	5
Halichoeres iridis	0	0.028	0.21	0	0	Shallow and MCE	1
Halichoeres leucoxanthus	0	0.083	0.268	0	4	Shallow and MCE	1
Halichoeres marginatus	0	0	0.156	0	0	Shallow	3
Halichoeres nebulosus	0	0	0.156	0	0	Shallow	1
Halichoeres trispilus	0	0	0.156	0	0	Shallow	1
Hemigymnus fasciatus	0	0.019	0.037	0	0	Shallow	2
Hemitaurichthys zoster	0	0.306	0.328	0	4	Shallow	5
Heniochus acuminatus	0	0.083	0.1	0	0	Shallow and MCE	2
Heniochus monoceros	0	0	0.105	0	0	Shallow	1
Heniochus pleurotaenia	0	0.083	0.268	0	0	Shallow	4
Hipposcarus harid	0	0.194	0.25	0	0	Shallow	3
Histiopterus typus	NA	0.491	0.436	NA	0	Shallow	1
Koumansetta hectori	0	0.111	0.223	0	0	Shallow	1
Kyphosus cinerascens	0	0.185	0.211	0	0	Shallow	1
Kyphosus vaigiensis	0	0.343	0.364	0	0	Shallow	1
Labrichthys unilineatus	0	0.111	0.247	0	0	Shallow	2
Labridae sp. 1	0	0.296	0.399	0	0	Shallow	2
Labroides bicolor	0	0.083	0.126	0	4	Shallow	5
Labroides dimidiatus	0	0.213	0.108	0	2	Shallow and MCE	5
Laemonema sp. 1	NA	0.333	0.189	NA	0	Deep	5
Laemonema sp. 2	0	0.306	0.191	0	0	Deep	2
Liopropoma cf. lunulatum	0	0.278	0.354	0	0	MCE	5
Lutjanus biguttatus	0	0.222	0.314	0	0	Shallow	2
Lutjanus bohar	0	0.796	0.563	0	1	Shallow and MCE	5
Lutjanus fulvus	0	0.315	0.15	0	0	Shallow	2
Lutjanus gibbus	0	0.065	0.1	0	2	Shallow	4
Lutjanus kasmira	0	0.361	0.387	0	4	Shallow and MCE	3
Lutjanus monostigma	0	0.139	0.185	0	4	Shallow	5
Luzonichthys cf. earlei	0	0.139	0.302	0	0	MCE	2
Macolor macularis	0	0.37	0.305	0	0	Shallow and MCE	2
Macolor niger	0	0.417	0.296	0	0	Shallow	1
Macropharyngodon bipartitus	0	0	0.156	0	3	Shallow	1
Malacocephalus laevis	0	0.37	0.527	0	0	Deep	4
Meiacanthus smithi	0	0.25	0.342	0	4	Shallow	4
Melichthys indicus	NA	0.13	0.311	NA	0	Shallow and MCE	5
Microdesmidae sp. 1	0	0	0.218	0	0	MCE	3
Monotaxis grandoculis	0	0.139	0.21	0	0	Shallow and MCE	5
Myctophidae sp. 1	NA	0.278	0.508	NA	0	Deep	3
Myripristis adusta	0	0.139	0.259	0	0	Shallow	2
Myripristis berndti	0	0.056	0.2	0	0	Shallow	3
Myripristis botche	0	0.157	0.16	0	0	Shallow	2
Myripristis chryseres	0	0.25	0.398	0	0	MCE	4
Myripristis murdjan	0	0.185	0.211	0	0	Shallow	5
Myripristis violacea	0	0.102	0.181	0	0	Shallow and MCE	3
Myripristis vittata	0	0.102	0.181	0	0	Shallow and MCE	5
Naso brachycentron	0	0.454	0.582	0	0	Shallow	2
Naso brevirostris	0	0.167	0.175	0	4	Shallow	4
Naso elegans	0	0.083	0.152	0	0	Shallow	5
Naso hexacanthus	0	0.454	0.411	0	0	Shallow and MCE	5
Naso thynnoides	0	0.352	0.244	0	0	Shallow	1
Naso vlamingii	0	0.398	0.308	0	4	Shallow and MCE	3
Nemateleotris magnifica	0	0	0.218	0	3	Shallow and MCE	4
Neobythites cf. multistriatus	NA	0.38	0.256	NA	0	Deep	2
Neoniphon opercularis	0	0.139	0.255	0	0	Shallow	4
Neoniphon sammara	0	0.185	0.185	0	0	Shallow	3
Neopomacentrus azysron	0	0.083	0.298	0	0	Shallow	2
Nettastoma sp. 1	0	0.75	0.454	0	0	Deep	4
Novaculichthys taeniourus	0	0.019	0.037	0	4	Shallow	4
Odontanthias borbonius	0	0.278	0.348	0	0	MCE	5
Odontanthias caudicinctus	0	0.222	0.374	0	0	Deep	1
Odonus niger	0	0.324	0.262	0	4	Shallow and MCE	4
Ophidiiformes sp. 1	0	0.269	0.678	0	0	Deep	3
Ophidiiformes sp. 2	0	0.269	0.678	0	0	Deep	3
Ostorhinchus franssedai	NA	0.083	0.268	NA	0	Shallow	1
Ostracion cubicum	NA	0.204	0.182	NA	0	Shallow	2
Ostracion meleagris	NA	0	0.105	NA	0	Shallow	2
Oxycheilinus arenatus	0	0.111	0.088	0	0	Shallow and MCE	3
Oxycheilinus diagramma	0	0.435	0.385	0	0	Shallow	2
Paracaesio sordida	0	0.333	0.284	0	0	MCE	1
Paracirrhites arcatus	0	0.111	0.083	0	0	Shallow	5
Paracirrhites forsteri	0	0	0.105	0	0	Shallow	5
Parupeneus barberinus	0	0.065	0.1	0	0	Shallow	2
Parupeneus cyclostomus	0	0.065	0.1	0	0	Shallow	5
Parupeneus macronemus	0	0.12	0.12	0	0	Shallow and MCE	5
Parupeneus trifasciatus	0	0.019	0.017	0	0	Shallow	5
Peristediidae sp. 1	0	0.25	0.17	0	0	Deep	2
Peristediidae sp. 2	0	0.25	0.175	0	0	Deep	1
Plagiotremus tapeinosoma	0	0.111	0.212	0	0	Shallow	1
Platax boersii	NA	0.306	0.203	NA	0	Shallow	1
Platax orbicularis	0	0.241	0.215	0	0	Shallow	1
Plectorhinchus chaetodonoides	NA	0.333	0.387	NA	0	Shallow	1
Plectorhinchus gibbosus	0	0.111	0.152	0	0	MCE	1
Plectorhinchus vittatus	0	0.361	0.41	0	0	Shallow and MCE	4
Plectroglyphidodon dickii	0.282	0.111	0.194	1	0	Shallow	2
Plectropomus laevis	0	0.38	0.41	0	4	Shallow and MCE	3
Plectropomus pessuliferus	0	0.38	0.345	0	4	Shallow	1
Plesiobatis daviesi	0	0.519	0.635	0	0	Deep	1
Polyipnus spp.	0	0.278	0.508	0	0	MCE and Deep	5
Polymixia sp.	0	0.269	0.361	0	0	Deep	3
Pomacanthus imperator	0	0.435	0.541	0	4	Shallow and MCE	4
Pomacanthus xanthometopon	0	0.352	0.235	0	0	Shallow	1
Pomacentrus caeruleus	0	0	0.156	0	0	Shallow	2
Pomacentrus chrysurus	0	0.028	0.21	0	0	Shallow	3
Pomacentrus indicus / P. nagasakiensis	0	0.167	0.248	0	0	Shallow and MCE	5
Pomacentrus philippinus	0	0.056	0.246	0	0	Shallow	5
Pristiapogon kallopterus	0	0.139	0.253	0	0	MCE	1
Pristipomoides auricilla	0	0.361	0.4	0	0	MCE	3
Pristipomoides multidens	0	0.444	0.494	0	0	Deep	2
Prognathodes guyotensis	NA	0.324	0.196	NA	0	Deep	1
Pseudanthias bimaculatus	0	0.139	0.302	0	4	MCE	5
Pseudanthias bimarginatus	NA	0.083	0.298	NA	0	MCE	4
Pseudanthias cooperi	0	0	0.218	0	4	Shallow and MCE	5
Pseudanthias evansi	0	0.083	0.298	0	3	Shallow and MCE	5
Pseudanthias pulcherrimus	0	0	0.218	0	3	Shallow and MCE	5
Pseudanthias squamipinnis	0	0	0.218	0	1	Shallow and MCE	5
Pseudobalistes flavimarginatus	0	0.176	0.071	0	0	Shallow and MCE	2
Pseudocheilinus evanidus	0	0.167	0.156	0	0	Shallow and MCE	5
Pseudocheilinus hexataenia	0	0	0.156	0	3	Shallow	4
Pseudocoris yamashiroi	0	0.139	0.191	0	0	Shallow and MCE	3
Pseudodax moluccanus	0	0.111	0.088	0	0	Shallow and MCE	5
Ptereleotris evides	0	0.083	0.363	0	4	Shallow	3
Pterocaesio lativittata	0	0.241	0.374	0	0	Shallow and MCE	1
Pterocaesio pisang	0	0.13	0.311	0	0	Shallow and MCE	4
Pterocaesio tile	0	0.194	0.274	0	0	Shallow and MCE	5
Pterocaesio trilineata	0	0.213	0.332	0	0	Shallow and MCE	3
Pterois antennata	0	0.296	0.156	0	0	MCE	1
Pycnochromis delta	0	0	0.218	0	0	Shallow and MCE	5
Pycnochromis dimidiatus	0	0.056	0.246	0	0	Shallow and MCE	5
Pycnochromis flavipectoralis	0	0.111	0.335	0	0	Shallow	2
Pygoplites diacanthus	0	0.333	0.179	0	4	Shallow and MCE	5
Randallichthys filamentosus	0	0.361	0.441	0	0	MCE and Deep	4
Rexea bengalensis	NA	0.25	0.398	NA	0	Deep	2
Rhabdamia gracilis	NA	0	0.218	NA	0	Shallow	1
Rhabdosargus globiceps	0.933	0.324	0.271	2	0	MCE	1
Roa sp. 2	NA	0.139	0.347	NA	0	MCE	5
Sargocentron caudimaculatum	0	0.13	0.201	0	0	Shallow and MCE	5
Sargocentron diadema	0	0.056	0.246	0	0	Shallow	4
Sargocentron punctatissimum	0	0.056	0.2	0	0	MCE	2
Sargocentron spiniferum	0	0.139	0.21	0	4	Shallow and MCE	4
Scarus caudofasciatus	0	0.083	0.152	0	0	Shallow	2
Scarus ferrugineus	0	0.343	0.364	0	0	Shallow	4
Scarus frenatus	0	0.167	0.046	0	0	Shallow	5
Scarus ghobban	0	0.167	0.106	0	0	Shallow	1
Scarus niger	0	0.13	0.094	0	0	Shallow	4
Scarus prasiognathos	0	0.204	0.249	0	0	Shallow	1
Scarus rubroviolaceus	0	0.167	0.061	0	0	Shallow	5
Scarus scaber	0	0.083	0.17	0	0	Shallow	4
Scarus tricolor	0	0.111	0.095	0	0	Shallow	5
Scolopsis bilineata	0	0	0.105	0	0	Shallow and MCE	4
Scorpaenidae sp. 1	0	0.389	0.259	0	0	MCE	4
Scorpaenidae sp. 2	0	0.704	0.44	0	0	MCE and Deep	2
Scorpaenidae sp. 3	0	0.287	0.261	0	0	MCE and Deep	3
Serranidae sp. 1	0	0.083	0.363	0	0	MCE	1
Siganus corallinus	0	0.093	0.08	0	0	Shallow	3
Siganus laqueus	0	0.213	0.164	0	0	Shallow	1
Sphyrna lewini	2.56	0.444	0.915	4	0	MCE	2
Squalus mitsukurii	2.062	0.491	0.727	3	0	Deep	1
Stegastes lacrymatus	NA	0	0.156	NA	0	Shallow	2
Sufflamen bursa	0	0.083	0.1	0	0	Shallow and MCE	5
Sufflamen chrysopterum	0	0.019	0.017	0	0	Shallow and MCE	3
Sufflamen fraenatum	0	0.185	0.031	0	0	Shallow and MCE	5
Symphysanodon sp.	NA	0.083	0.311	NA	0	MCE	5
Synaphobranchus sp. 1	0	0.398	0.515	0	0	Deep	3
Synaphobranchus sp. 2	0	0.704	0.563	0	0	Deep	2
Syngnathidae sp.	0	0.083	0.276	0	0	MCE	1
Synodus dermatogenys	0	0.111	0.083	0	0	Shallow	2
Synodus rubromarmoratus	0	0.13	0.158	0	0	Shallow and MCE	1
Synodus sp. 1	0	0.148	0.111	0	0	Shallow	2
Synodus variegatus	0	0.148	0.111	0	0	MCE	3
Thalassoma amblycephalum	0	0.194	0.209	0	0	Shallow	5
Thalassoma hardwicke	0	0.083	0.17	0	4	Shallow	2
Thalassoma jansenii	0	0.019	0.037	0	0	Shallow	1
Thalassoma lunare	0	0.13	0.165	0	0	Shallow	5
Torpedo panthera	1.96	0.472	0.646	3	0	MCE	1
Tosanoides sp.	NA	0.139	0.302	NA	0	MCE and Deep	4
Triacanthodes ethiops	NA	0.278	0.354	NA	0	Deep	2
Triaenodon obesus	1.651	0.537	0.757	2	0	Shallow	1
Uranoscopidae sp.	0	0.417	0.272	0	0	Deep	1
Vanderhorstia cf. ambanoro	0	0.111	0.247	0	0	Shallow	1
Variola albimarginata	0	0.231	0.12	0	4	MCE	3
Variola louti	0	0.222	0.37	0	4	Shallow	1
Ventrifossa	NA	0.667	0.384	NA	0	Deep	2
Wattsia mossambica	0	0.278	0.169	0	0	MCE	1
Xanthichthys auromarginatus	0	0.389	0.289	0	0	Shallow	1
Zanclus cornutus	0	0.278	0.227	0	4	Shallow and MCE	5
Zebrasoma desjardinii	0	0.12	0.12	0	4	Shallow	1
Zebrasoma scopas	0	0.37	0.205	0	4	Shallow	5
Zoarcidae sp. 1	0	0.463	0.283	0	0	Deep	1
